# Supplementary material for: A revision of the octocoral genus Ovabunda Alderslade, 2001 (Anthozoa, Octocorallia, Xeniidae)
Source: Zookeys. 2014 Jan 23;(373):1–41. doi: 10.3897/zookeys.373.6511 (PMC3909805; doi:10.3897/zookeys.373.6511)
Supplement: XML Treatment for Xeniidae [file zookeys.373.6511-treatment1.xml]

<!DOCTYPE tp:taxon-treatment
  PUBLIC "-//TaxonX//DTD Taxonomic Treatment Publishing DTD v0 20100105//EN" "tax-treatment-NSO.dtd">
<tp:taxon-treatment xmlns:tp="http://www.plazi.org/taxpub"><tp:treatment-meta><mixed-citation publication-type="journal"><person-group><name><surname>Halász</surname><given-names>Anna</given-names></name><name><surname>McFadden</surname><given-names>Catherine S.</given-names></name><name><surname>Aharonovich</surname><given-names>Dafna</given-names></name><name><surname>Toonen</surname><given-names>Robert</given-names></name><name><surname>Benayahu</surname><given-names>Yehuda</given-names></name></person-group><article-title>A revision of the octocoral genus <italic>Ovabunda</italic> Alderslade, 2001 (Anthozoa, Octocorallia, Xeniidae)</article-title><source>Zookeys</source><day>23</day><month>1</month><year>2014</year><volume>2014</volume><issue>373</issue><fpage>1</fpage><lpage>41</lpage><pub-id pub-id-type="doi">10.3897/zookeys.373.6511</pub-id></mixed-citation></tp:treatment-meta><tp:nomenclature><label>Family</label><tp:taxon-name>
                            <tp:taxon-name-part taxon-name-part-type="subclass">Xeniidae</tp:taxon-name-part>
                            <object-id xmlns:xlink="http://www.w3.org/1999/xlink" xlink:type="simple">http://species-id.net/wiki/Xeniidae</object-id>
                        </tp:taxon-name><tp:taxon-authority>Ehrenberg, 1828</tp:taxon-authority><tp:nomenclature-citation-list><tp:nomenclature-citation><tp:taxon-name>Ovabunda</tp:taxon-name><comment> Genus   Alderslade, 2001: 49–52.</comment></tp:nomenclature-citation></tp:nomenclature-citation-list></tp:nomenclature><tp:treatment-sec sec-type="Diagnosis"><title>Diagnosis.</title><p>Colonies are small and soft with cylindrical stalks, undivided or branched, terminating in one or more domed polyp-bearing regions. Polyps are not retractile and are always monomorphic. Sclerites are oval spheroids, usually abundant in all parts of the colony, mostly up to 0.035 mm in maximal diameter, and comprised of a mass of minute corpuscle-shaped microscleres.</p></tp:treatment-sec><tp:treatment-sec sec-type="Key to species"><title>Key to species</title><table-wrap content-type="key" position="anchor" orientation="portrait"><table><tbody><tr><td rowspan="1" colspan="1">1</td><td rowspan="1" colspan="2"><bold>Non-pulsating polyps in live colonies</bold></td></tr><tr><td rowspan="1" colspan="1">1.1</td><td rowspan="1" colspan="2"><bold>One row of pinnules on each side of the tentacles</bold></td></tr><tr><td rowspan="1" colspan="1"/><td rowspan="1" colspan="1">6–7 pinnules in each row</td><td rowspan="1" colspan="1"><italic><tp:taxon-name>Ovabunda benayahui</tp:taxon-name></italic></td></tr><tr><td rowspan="1" colspan="1"/><td rowspan="1" colspan="1">12–18 pinnules in each row</td><td rowspan="1" colspan="1"><italic><tp:taxon-name>Ovabunda verseveldti</tp:taxon-name></italic> (No data on pulsation present in the literature)</td></tr><tr><td rowspan="1" colspan="1">1.2</td><td rowspan="1" colspan="2"><bold>Mostly one row, but sometimes two rows of pinnules on each side of the tentacles</bold></td></tr><tr><td rowspan="1" colspan="1"/><td rowspan="1" colspan="1">18–22 pinnules in the outermost row</td><td rowspan="1" colspan="1"><italic><tp:taxon-name>Ovabunda gohari</tp:taxon-name></italic></td></tr><tr><td rowspan="1" colspan="1">1.3</td><td rowspan="1" colspan="2"><bold>Two rows of pinnules on each side of the tentacles</bold></td></tr><tr><td rowspan="1" colspan="1"/><td rowspan="1" colspan="1">8–11 pinnules in the outermost row</td><td rowspan="1" colspan="1"><italic><tp:taxon-name>Ovabunda impulsatilla</tp:taxon-name></italic></td></tr><tr><td rowspan="1" colspan="1"/><td rowspan="1" colspan="1">13–16 pinnules in the outermost row</td><td rowspan="1" colspan="1"><italic><tp:taxon-name>Ovabunda biseriata</tp:taxon-name></italic></td></tr><tr><td rowspan="1" colspan="1"/><td rowspan="1" colspan="1">17–24 pinnules in the outermost row</td><td rowspan="1" colspan="1"><italic><tp:taxon-name>Ovabunda faraunensis</tp:taxon-name></italic></td></tr><tr><td rowspan="1" colspan="1"/><td rowspan="1" colspan="1">24–29 pinnules in the outermost row</td><td rowspan="1" colspan="1"><italic><tp:taxon-name>Ovabunda arabica</tp:taxon-name></italic></td></tr><tr><td rowspan="1" colspan="1">1.4</td><td rowspan="1" colspan="2"><bold>Mostly two, but sometimes three rows of pinnules in the outermost row</bold></td></tr><tr><td rowspan="1" colspan="1"/><td rowspan="1" colspan="1">12–16 pinnules in the outermost row</td><td rowspan="1" colspan="1"><italic><tp:taxon-name>Ovabunda crenata</tp:taxon-name></italic></td></tr><tr><td rowspan="1" colspan="1">1.5</td><td rowspan="1" colspan="2"><bold>Three rows of pinnules on each side of the tentacles</bold></td></tr><tr><td rowspan="1" colspan="1"/><td rowspan="1" colspan="1">15–20 pinnules in the outermost row</td><td rowspan="1" colspan="1"><italic><tp:taxon-name>Ovabunda ainex</tp:taxon-name></italic></td></tr><tr><td rowspan="1" colspan="1">1.6</td><td rowspan="1" colspan="2"><bold>Mostly three but sometimes four rows of pinnules in the outermost row</bold></td></tr><tr><td rowspan="1" colspan="1"/><td rowspan="1" colspan="1">17–22 pinnules in the outermost row</td><td rowspan="1" colspan="1"><italic><tp:taxon-name>Ovabunda hamsina</tp:taxon-name></italic></td></tr><tr><td rowspan="1" colspan="1">2</td><td rowspan="1" colspan="2"><bold>Pulsating polyps in live colonies</bold></td></tr><tr><td rowspan="1" colspan="1">2.1</td><td rowspan="1" colspan="2"><bold>Three rows of pinnules on each side of the tentacles</bold></td></tr><tr><td rowspan="1" colspan="1"/><td rowspan="1" colspan="1">14–18 pinnules in the outermost row</td><td rowspan="1" colspan="1"><italic><tp:taxon-name>Ovabunda macrospiculata</tp:taxon-name></italic></td></tr><!--PageBreak--></tbody></table></table-wrap></tp:treatment-sec></tp:taxon-treatment>
