# Supplementary material for: A revision of the octocoral genus Ovabunda Alderslade, 2001 (Anthozoa, Octocorallia, Xeniidae)
Source: Zookeys. 2014 Jan 23;(373):1–41. doi: 10.3897/zookeys.373.6511 (PMC3909805; doi:10.3897/zookeys.373.6511)
Supplement: XML Treatment for Ovabunda ainex [file zookeys.373.6511-treatment2.xml]

<!DOCTYPE tp:taxon-treatment
  PUBLIC "-//TaxonX//DTD Taxonomic Treatment Publishing DTD v0 20100105//EN" "tax-treatment-NSO.dtd">
<tp:taxon-treatment xmlns:tp="http://www.plazi.org/taxpub"><tp:treatment-meta><mixed-citation publication-type="journal"><person-group><name><surname>Halász</surname><given-names>Anna</given-names></name><name><surname>McFadden</surname><given-names>Catherine S.</given-names></name><name><surname>Aharonovich</surname><given-names>Dafna</given-names></name><name><surname>Toonen</surname><given-names>Robert</given-names></name><name><surname>Benayahu</surname><given-names>Yehuda</given-names></name></person-group><article-title>A revision of the octocoral genus <italic>Ovabunda</italic> Alderslade, 2001 (Anthozoa, Octocorallia, Xeniidae)</article-title><source>Zookeys</source><day>23</day><month>1</month><year>2014</year><volume>2014</volume><issue>373</issue><fpage>1</fpage><lpage>41</lpage><pub-id pub-id-type="doi">10.3897/zookeys.373.6511</pub-id></mixed-citation></tp:treatment-meta><tp:nomenclature><tp:taxon-name>
                            <tp:taxon-name-part taxon-name-part-type="genus">Ovabunda</tp:taxon-name-part>
                            <tp:taxon-name-part taxon-name-part-type="species">ainex</tp:taxon-name-part>
                            <object-id xmlns:xlink="http://www.w3.org/1999/xlink" xlink:type="simple">http://species-id.net/wiki/Ovabunda_ainex</object-id>
                        </tp:taxon-name><tp:taxon-authority>(Reinicke, 1997)</tp:taxon-authority><tp:taxon-status xmlns:xlink="http://www.w3.org/1999/xlink" xlink:type="simple">comb. n.</tp:taxon-status><xref ref-type="fig" rid="F3">Fig. 3</xref><tp:nomenclature-citation-list><tp:nomenclature-citation><tp:taxon-name>Xenia ainex</tp:taxon-name><comment> Reinicke, 1997: 45–48, figs 19a–b, plates 6, 26.</comment></tp:nomenclature-citation></tp:nomenclature-citation-list></tp:nomenclature><tp:treatment-sec sec-type="Material"><title>Material.</title><p><bold>Holotype:</bold> RMNH Coel. 23539, Sudanese Red Sea, Sanganeb Atoll, 20 km off Port Sudan, southern-slope near jetty (<named-content xmlns:xlink="http://www.w3.org/1999/xlink" content-type="dwc:verbatimCoordinates" xlink:type="simple">19°21'33.81"N, 37°19'37.66"E</named-content>), 6 m, April 1991, coll. G. B. Reinicke; <bold>paratype:</bold> RMNH Coel. 23540, same location, 5 m S- jetty, October 1992, coll. G. B. Reinicke; <bold>additional material:</bold> RMNH Coel. 23535, Red Sea, Gulf of Aqaba, Aqaba, Saudi Arabian border Bay (<named-content xmlns:xlink="http://www.w3.org/1999/xlink" content-type="dwc:verbatimCoordinates" xlink:type="simple">29°21'37.31"N, 34°57'39.48"E</named-content>), October 1989, coll. G. B. Reinicke; NHMW 2250, Saudi Arabia; <bold>holotype of <italic><tp:taxon-name>Xenia crassa</tp:taxon-name></italic></bold> SMF 39, Indonesia, Ternate island, 1894, coll. Kükenthal; <bold>holotype of <italic><tp:taxon-name>Xenia ternatana</tp:taxon-name></italic></bold> SMF 43, Indonesia, Ternate island, 1894, coll. Kükenthal.</p></tp:treatment-sec><tp:treatment-sec sec-type="Description"><title>Description.</title><p>The holotype is 45 mm high; its stalk is 15 mm long and splits at the base into three branches, two of which split again into two, 22 and 18 mm above the colony base; the latter branches are 35 and 30 mm long, 8 and 10 mm wide at their base, 4 and 6 mm wide at their uppermost part, respectively. The third branch splits 20 mm above the base into three branches, and is 40 mm long and 7 mm wide at its base and 5-7 mm wide at the uppermost part. The polyp’s body is up to 10 mm long, and the tentacles are up to 5 mm long, featuring three rows of pinnules on each side. The pinnules are relatively slender, up to 1 mm long and 0.08 mm wide, 17-20 in the outermost row with a space of one to two pinnule widths between adjacent pinnules. The spheroidal sclerites, typical regular <italic><tp:taxon-name>Ovabunda</tp:taxon-name></italic> sclerites, are scarce in all parts of the colony, measuring 0.011–0.030 × 0.018–0.042 mm in diameter (n = 25), composed of a mass of corpuscle-shaped microscleres. The original description indicated non-pulsating polyps for the live colonies. The ethanol-preserved holotype is light yellowish-beige, almost transparent.</p><p>The paratype is 20 mm long; its stalk is 15 mm wide at its base, splitting into two branches, each 5 mm long and 10 and 8 mm wide at the base. The polyp’s body is up to 5 mm long, and the tentacles up to 5 mm long, bearing three rows of pinnules and 15–17 pinnules in the outermost row. The pinnules are 1.6 mm long and 0.16 mm wide, with a gap between adjacent pinnules ranging from one to three pinnule widths. The sclerites are <italic><tp:taxon-name>Ovabunda vabunda</tp:taxon-name></italic>-type, regular or irregular in shape (<xref ref-type="fig" rid="F3">Fig. 3a, c</xref>), 0.012–0.026 × 0.02–0.04 mm in diameter (n = 21 sclerites). When two sclerites fuse they reach 0.039 mm in maximum diameter (<xref ref-type="fig" rid="F3">Fig. 3b</xref>). The original description indicated non-pulsating polyps for live colonies. The ethanol-preserved colony is light beige.</p><fig id="F3" position="float" orientation="portrait"><label>Figure 3.</label><caption><p>Scanning electron micrographs of polyp sclerites of <italic><tp:taxon-name>Ovabunda ainex</tp:taxon-name></italic> (Reinicke, 1997) paratype (RMNH Coel. 23540). <bold>a</bold> Regular sclerites <bold>b</bold> Fused sclerites <bold>c</bold> Irregular sclerite. Arrows indicate surface dents. Scale bar: 10 µm.</p></caption><graphic xmlns:xlink="http://www.w3.org/1999/xlink" xlink:href="ZooKeys-373-001-g003.jpg" position="float" orientation="portrait" xlink:type="simple"/></fig></tp:treatment-sec><tp:treatment-sec sec-type="Remarks"><title>Remarks.</title><p>RMNH Coel. 23535 features polyps with three rows of pinnules on each side of the tentacles and 16–19 pinnules in the outermost row. The sclerites are <italic><tp:taxon-name>Ovabunda</tp:taxon-name></italic>-type, measuring 0.016–0.026 × 0.022–0.030 mm in diameter (n =13).</p><p><xref ref-type="bibr" rid="B31">Reinicke (1997)</xref> noted under the species <!--PageBreak--><italic><tp:taxon-name>Xenia ainex</tp:taxon-name></italic> n.sp. (p. 44): “nec <italic><tp:taxon-name>Xenia ternatana</tp:taxon-name></italic>; <xref ref-type="bibr" rid="B23">Kükenthal 1913</xref>: 8 (partim. NHMW 2250)” and “<italic><tp:taxon-name>Xenia crassa</tp:taxon-name></italic>; <xref ref-type="bibr" rid="B30">Reinicke 1995</xref>: 43, Fig. 32”. The description of <italic><tp:taxon-name>Xenia ternatana</tp:taxon-name></italic> given by <xref ref-type="bibr" rid="B23">Kükenthal (1913)</xref> indicated two rows of pinnules, with 18 pinnules on average, and sclerites measuring 0.017 mm in diameter, thus differing from the features of <italic><tp:taxon-name>Ovabunda ainex</tp:taxon-name></italic> (see above). The NHMW 2250 specimen of <italic><tp:taxon-name>Xenia ternatana</tp:taxon-name></italic> was examined and found to match <italic><tp:taxon-name>Ovabunda ainex</tp:taxon-name></italic>, as stated by <xref ref-type="bibr" rid="B31">Reinicke (1997)</xref>. <italic><tp:taxon-name>Xenia crassa</tp:taxon-name></italic> was suggested to be a synonym of <italic><tp:taxon-name>Ovabunda ainex</tp:taxon-name></italic> (<xref ref-type="bibr" rid="B31">Reinicke 1997</xref>). The current examination of the types of <italic><tp:taxon-name>Xenia crassa</tp:taxon-name></italic> and <italic><tp:taxon-name>Xenia ternatana</tp:taxon-name></italic> indicates that their sclerites distinctly differ from those of <italic><tp:taxon-name>Ovabunda ainex</tp:taxon-name></italic>, and thus those species’ original generic assignment should be retained.</p></tp:treatment-sec><tp:treatment-sec sec-type="Conclusions"><title>Conclusions.</title><p>Our findings confirm the original description of <xref ref-type="bibr" rid="B31">Reinicke (1997)</xref> of <italic><tp:taxon-name>Ovabunda ainex</tp:taxon-name></italic>, but the structure of its sclerites justifies the generic re-assignment of the species to <italic><tp:taxon-name>Ovabunda</tp:taxon-name></italic>.</p></tp:treatment-sec><tp:treatment-sec sec-type="Similar species"><title>Similar species.</title><p><italic><tp:taxon-name>Ovabunda ainex</tp:taxon-name></italic> is most similar to <italic><tp:taxon-name>Ovabunda macrospiculata</tp:taxon-name></italic>. Although they both have three rows of pinnules, the number of pinnules in the outermost row ranges from 15–20 in <italic><tp:taxon-name>Ovabunda ainex</tp:taxon-name></italic> compared to 14–18 in <italic><tp:taxon-name>Ovabunda macrospiculata</tp:taxon-name></italic>. The major difference between them, however, is that <italic><tp:taxon-name>Ovabunda macrospiculata</tp:taxon-name></italic> has pulsating polyps in live colonies and <italic><tp:taxon-name>Ovabunda ainex</tp:taxon-name></italic> does not.</p></tp:treatment-sec><tp:treatment-sec sec-type="Distribution"><title>Distribution.</title><p>Red Sea: Gulf of Aqaba, Sudan.</p><!--PageBreak--></tp:treatment-sec><ref-list><ref id="B31"><mixed-citation xmlns:xlink="http://www.w3.org/1999/xlink" xlink:type="simple"><person-group><name name-style="western"><surname>Reinicke</surname><given-names>GB</given-names></name></person-group> (<year>1997</year>) <article-title>Xeniidae (Coelenterata: Octocorallia) of the Red Sea with descriptions of six new species of <italic>Xenia</italic>.</article-title><source>Fauna of Saudi Arabia</source><volume>16</volume>: <fpage>5</fpage>-<lpage>62</lpage>.</mixed-citation></ref><ref id="B23"><mixed-citation xmlns:xlink="http://www.w3.org/1999/xlink" xlink:type="simple"><person-group><name name-style="western"><surname>Kükenthal</surname><given-names>W</given-names></name></person-group> (<year>1913</year>) <article-title>Alcyonaria des Roten Meeres.</article-title> In: <source>Expeditionen S. M. Schiff “pola” in das Rote Meer.</source><source>Zoologische Ergebnisse</source><volume>29</volume>: <fpage>1</fpage>-<lpage>33</lpage>.</mixed-citation></ref><ref id="B30"><mixed-citation xmlns:xlink="http://www.w3.org/1999/xlink" xlink:type="simple"><person-group><name name-style="western"><surname>Reinicke</surname><given-names>GB</given-names></name></person-group> (<year>1995</year>) <article-title>Xeniidae des Roten Meeres (Octocorallia, Alcyonacea). Beiträge zur Systematik und Ökologie.</article-title><source>Essener Ökologische Schriften</source><volume>6</volume>: <fpage>1</fpage>-<lpage>168</lpage>.</mixed-citation></ref></ref-list></tp:taxon-treatment>
