# Supplementary material for: A revision of the octocoral genus Ovabunda Alderslade, 2001 (Anthozoa, Octocorallia, Xeniidae)
Source: Zookeys. 2014 Jan 23;(373):1–41. doi: 10.3897/zookeys.373.6511 (PMC3909805; doi:10.3897/zookeys.373.6511)
Supplement: XML Treatment for Ovabunda arabica [file zookeys.373.6511-treatment3.xml]

<!DOCTYPE tp:taxon-treatment
  PUBLIC "-//TaxonX//DTD Taxonomic Treatment Publishing DTD v0 20100105//EN" "tax-treatment-NSO.dtd">
<tp:taxon-treatment xmlns:tp="http://www.plazi.org/taxpub"><tp:treatment-meta><mixed-citation publication-type="journal"><person-group><name><surname>Halász</surname><given-names>Anna</given-names></name><name><surname>McFadden</surname><given-names>Catherine S.</given-names></name><name><surname>Aharonovich</surname><given-names>Dafna</given-names></name><name><surname>Toonen</surname><given-names>Robert</given-names></name><name><surname>Benayahu</surname><given-names>Yehuda</given-names></name></person-group><article-title>A revision of the octocoral genus <italic>Ovabunda</italic> Alderslade, 2001 (Anthozoa, Octocorallia, Xeniidae)</article-title><source>Zookeys</source><day>23</day><month>1</month><year>2014</year><volume>2014</volume><issue>373</issue><fpage>1</fpage><lpage>41</lpage><pub-id pub-id-type="doi">10.3897/zookeys.373.6511</pub-id></mixed-citation></tp:treatment-meta><tp:nomenclature><tp:taxon-name>
                            <tp:taxon-name-part taxon-name-part-type="genus">Ovabunda</tp:taxon-name-part>
                            <tp:taxon-name-part taxon-name-part-type="species">arabica</tp:taxon-name-part>
                            <object-id xmlns:xlink="http://www.w3.org/1999/xlink" xlink:type="simple">http://species-id.net/wiki/Ovabunda_arabica</object-id>
                        </tp:taxon-name><tp:taxon-authority>(Reinicke, 1995)</tp:taxon-authority><xref ref-type="fig" rid="F4">Figs 4</xref><xref ref-type="fig" rid="F5">,5</xref><tp:nomenclature-citation-list><tp:nomenclature-citation><tp:taxon-name>Xenia arabica</tp:taxon-name><comment> Reinicke, 1995: 37, figs 47–49; 1997: 36, fig. 14.</comment></tp:nomenclature-citation><tp:nomenclature-citation><tp:taxon-name>Ovabunda arabica</tp:taxon-name><comment>; <xref ref-type="bibr" rid="B3">Alderslade 2001</xref>: 51.</comment></tp:nomenclature-citation><tp:nomenclature-citation><tp:taxon-name>Xenia crista</tp:taxon-name><comment> Reinicke, 1997: 38, figs 16a–b, plate 23, <bold>syn. n.</bold></comment></tp:nomenclature-citation></tp:nomenclature-citation-list></tp:nomenclature><tp:treatment-sec sec-type="Material"><title>Material.</title><p><bold>Holotype:</bold> RMNH Coel. 18673, northern Red Sea, Gulf of Aqaba, Saudi Arabian border bay, 20 km South of Aqaba (<named-content xmlns:xlink="http://www.w3.org/1999/xlink" content-type="dwc:verbatimCoordinates" xlink:type="simple">29°21'37.31"N, 34°57'39.48"E</named-content>), 15 m, 12 November 1991, coll. G. B. Reinicke. <bold>Paratypes:</bold> RMNH Coel. 18675, northern Red Sea, Gulf of Aqaba, Nature Reserve (Aqaba), Marine science station (MSS), 10 km South of Aqaba (<named-content xmlns:xlink="http://www.w3.org/1999/xlink" content-type="dwc:verbatimCoordinates" xlink:type="simple">29°27'27.33"N, 34°58'24.19"E</named-content>), 15 m, 4 November 1991, coll. G. B. Reinicke; RMNH Coel. 18676, location as above, 12 m, 5 November 1991, coll. G. B. Reinicke; <bold>additional material: holotype of <italic><tp:taxon-name>Xenia crista</tp:taxon-name></italic></bold> RMNH Coel. 18677, northern Red Sea, Gulf of Aqaba, Nature Reserve (Aqaba), Marine science station (MSS), 10 km South of Aqaba (<named-content xmlns:xlink="http://www.w3.org/1999/xlink" content-type="dwc:verbatimCoordinates" xlink:type="simple">29°27'27.33"N, 34°58'24.19"E</named-content>), 12 m, October 1989, coll. G. B. Reinicke; <bold>paratype of <italic><tp:taxon-name>Xenia crista</tp:taxon-name></italic></bold> RMNH Coel. 18678, location as above, 15 m, October 1990, coll. G. B. Reinicke.</p></tp:treatment-sec><tp:treatment-sec sec-type="Description"><title>Description.</title><p>The holotype is 45 mm high; its stalk is 15 mm long, 7 mm wide at its base and 7 mm wide at its upper part. The polyp’s body is 12 mm long, and tentacles up to 11 mm long. The pinnules are 2 mm long and 0.2 mm wide at the base; the gap between adjacent pinnules is one pinnule wide. There are two rows of pinnules on each side and 24-25 pinnules in the outermost row. The sclerites are spheroids of the <italic><tp:taxon-name>Ovabunda</tp:taxon-name></italic>-type, measuring 0.028–0.036 mm at largest diameter.</p><p>One paratype (RMNH Coel. 18675) has a total height of 20 mm; its stalk is 16 mm long, 10 mm wide at the base, and 18 mm wide at its uppermost part. The polyp’s body is 9 mm long; the tentacles are 6 mm long, featuring two rows of pinnules 2.2 mm long and 0.2 mm wide on each side, and 24–29 pinnules in the outermost row. The pinnules mostly feature a one pinnule width gap. Sclerites are <italic><tp:taxon-name>Ovabunda</tp:taxon-name></italic>-type, regular and pear- shaped (<xref ref-type="fig" rid="F4">Fig. 4a, c</xref>), measuring 0.016–0.030 × 0.022–0.038 mm in diameter (n = 27 sclerites). Occasionally, two sclerites are fused (<xref ref-type="fig" rid="F4">Fig. 4b</xref>), measuring up to 0.048 mm in diameter. The sclerites are more abundant on the aboral side of the tentacles than the oral one. The second paratype (RMNH Coel. 18676) has 2 rows of pinnules on each side of the tentacles, 24–27 in the outermost row. The sclerites are <italic><tp:taxon-name>Ovabunda</tp:taxon-name></italic>-type, measuring 0.026–0.036 mm at maximal diameter. The original description indicated non-pulsating polyps for live colonies. Colour of the ethanol-preserved holotype is light brown.</p><fig id="F4" position="float" orientation="portrait"><label>Figure 4.</label><caption><p>Scanning electron micrographs of polyp sclerites of <italic><tp:taxon-name>Ovabunda arabica</tp:taxon-name></italic> (Reinicke, 1995) paratype (RMNH Coel. 18675). <bold>a</bold> Regular sclerites <bold>b</bold> Fused sclerites <bold>c</bold> Pear-shaped sclerite. Arrow indicates surface irregularity, might represent the fusion area of two individual sclerites. Scale bar 10 µm.</p></caption><graphic xmlns:xlink="http://www.w3.org/1999/xlink" xlink:href="ZooKeys-373-001-g004.jpg" position="float" orientation="portrait" xlink:type="simple"/></fig></tp:treatment-sec><tp:treatment-sec sec-type="Remarks"><title>Remarks.</title><p>The number of rows of pinnules and pinnules in the outermost row correspond to the original description of the holotype and paratypes of <!--PageBreak--><italic><tp:taxon-name>Xenia arabica</tp:taxon-name></italic>. Their sclerites are <italic><tp:taxon-name>Ovabunda</tp:taxon-name></italic>-type (<xref ref-type="fig" rid="F4">Fig. 4</xref>) and, therefore, the species should be reassigned to that genus. Sclerite sizes given for the holotype and paratype in the original description exceed those obtained by us, as follows: holotype 0.043–0.053 mm <italic>vs.</italic> 0.028–0.036 mm at the larger diameter, and paratypes (RMNH Coel. 18675) 0.039 × 0.043 <italic>vs.</italic> 0.016–0.030 × 0.022–0.038 mm and (RMNH Coel. 18676) 0.043 × 0.051 <italic>vs.</italic> 0.026–0.036 mm, respectively. The larger size of 0.053 and 0.051 mm indicated by <xref ref-type="bibr" rid="B31">Reinicke (1997)</xref> falls within that of other <italic><tp:taxon-name>Ovabunda</tp:taxon-name></italic> species, such as <italic><tp:taxon-name>Ovabunda crenata</tp:taxon-name></italic> for the fused sclerites and <italic><tp:taxon-name>Ovabunda gohari</tp:taxon-name></italic> for larger and rare individual sclerites.</p><p>The holotype of <!--PageBreak--><italic><tp:taxon-name>Xenia crista</tp:taxon-name></italic> (RMNH Coel. 18677) is 50 mm high and its stalk is 27 mm long, split into two branches 17 mm above its base. The branches are 10 mm long and 8 mm wide at their base and uppermost part. The polyp’s body is up to 10 mm long. The tentacles are up to 10 mm long; pinnules up to 1.5–2 mm long and 0.2 mm wide, featuring one pinnule-width gap between adjacent pinnules. The tentacles have two rows of pinnules on each side, with 22–30 pinnules in the outermost row. Sclerites are <italic><tp:taxon-name>Ovabunda</tp:taxon-name></italic>-type (<xref ref-type="fig" rid="F5">Fig. 5a</xref>), measuring 0.014–0.030 × 0.017–0.037 mm in diameter (n = 48 sclerites). Occasionally, two sclerites are fused, reaching a maximal diameter of 0.042 mm (<xref ref-type="fig" rid="F5">Fig. 5b, c</xref>).</p><fig id="F5" position="float" orientation="portrait"><label>Figure 5.</label><caption><p>Scanning electron micrographs of polyp sclerites of <italic><tp:taxon-name>Xenia crista</tp:taxon-name></italic> Reinicke, 1997 holotype (RMNH 18677). <bold>a</bold> Regular sclerites <bold>b–c</bold> Fused sclerites <bold>d</bold> White rectangle in c indicates magnified area. Scale bar 10 µm.</p></caption><graphic xmlns:xlink="http://www.w3.org/1999/xlink" xlink:href="ZooKeys-373-001-g005.jpg" position="float" orientation="portrait" xlink:type="simple"/></fig><p>The paratype of <italic><tp:taxon-name>Xenia crista</tp:taxon-name></italic> (RMNH Coel. 18678) features tentacles with two rows of pinnules and 26–29 pinnules in the outermost row. The sclerites are <italic><tp:taxon-name>Ovabunda</tp:taxon-name></italic>-type, 0.025–0.036 mm in maximal diameter. The original description of the species indicated non-pulsating polyps in live colonies.</p><!--PageBreak--></tp:treatment-sec><tp:treatment-sec sec-type="Conclusions"><title>Conclusions.</title><p>Both the original description of <italic><tp:taxon-name>Xenia crista</tp:taxon-name></italic> and the current examination revealed two rows of pinnules; however, we found 22–30 pinnules in the holotype and 26–29 in the paratypes, compared to 29–33 and 28–32, respectively, in the original description. The taxonomic features of <italic><tp:taxon-name>Xenia crista</tp:taxon-name></italic> overlap those of <italic><tp:taxon-name>Ovabunda arabica</tp:taxon-name></italic> and, therefore, they should be considered as synonyms, giving an alphabetical priority to <italic><tp:taxon-name>Ovabunda arabica</tp:taxon-name></italic>.</p></tp:treatment-sec><tp:treatment-sec sec-type="Similar species"><title>Similar species.</title><p><italic><tp:taxon-name>Ovabunda arabica</tp:taxon-name></italic> is most similar to <italic><tp:taxon-name>Ovabunda faraunensis</tp:taxon-name></italic>. Although they both have two rows of pinnules and both have non-pulsating polyps in living colonies, the number of pinnules in the outermost row ranges from 24–29 in <italic><tp:taxon-name>Ovabunda arabica</tp:taxon-name></italic> compared to 17–24 in <italic><tp:taxon-name>Ovabunda faraunensis</tp:taxon-name></italic>.</p></tp:treatment-sec><tp:treatment-sec sec-type="Distribution"><title>Distribution.</title><p>Red Sea: Gulf of Aqaba.</p></tp:treatment-sec><ref-list><ref id="B3"><mixed-citation xmlns:xlink="http://www.w3.org/1999/xlink" xlink:type="simple"><person-group><name name-style="western"><surname>Alderslade</surname><given-names>P</given-names></name></person-group> (<year>2001</year>) <article-title>Six new genera and six new species of soft corals, and some proposed familial and subfamilial changes within the Alcyonacea (Coelenterata: Octocorallia).</article-title><source>Bulletin of the biological Society of Washington</source><volume>10</volume>: <fpage>15</fpage>-<lpage>65</lpage>.</mixed-citation></ref><ref id="B31"><mixed-citation xmlns:xlink="http://www.w3.org/1999/xlink" xlink:type="simple"><person-group><name name-style="western"><surname>Reinicke</surname><given-names>GB</given-names></name></person-group> (<year>1997</year>) <article-title>Xeniidae (Coelenterata: Octocorallia) of the Red Sea with descriptions of six new species of <italic>Xenia</italic>.</article-title><source>Fauna of Saudi Arabia</source><volume>16</volume>: <fpage>5</fpage>-<lpage>62</lpage>.</mixed-citation></ref></ref-list></tp:taxon-treatment>
