# Supplementary material for: A revision of the octocoral genus Ovabunda Alderslade, 2001 (Anthozoa, Octocorallia, Xeniidae)
Source: Zookeys. 2014 Jan 23;(373):1–41. doi: 10.3897/zookeys.373.6511 (PMC3909805; doi:10.3897/zookeys.373.6511)
Supplement: XML Treatment for Ovabunda benayahui [file zookeys.373.6511-treatment4.xml]

<!DOCTYPE tp:taxon-treatment
  PUBLIC "-//TaxonX//DTD Taxonomic Treatment Publishing DTD v0 20100105//EN" "tax-treatment-NSO.dtd">
<tp:taxon-treatment xmlns:tp="http://www.plazi.org/taxpub"><tp:treatment-meta><mixed-citation publication-type="journal"><person-group><name><surname>Halász</surname><given-names>Anna</given-names></name><name><surname>McFadden</surname><given-names>Catherine S.</given-names></name><name><surname>Aharonovich</surname><given-names>Dafna</given-names></name><name><surname>Toonen</surname><given-names>Robert</given-names></name><name><surname>Benayahu</surname><given-names>Yehuda</given-names></name></person-group><article-title>A revision of the octocoral genus <italic>Ovabunda</italic> Alderslade, 2001 (Anthozoa, Octocorallia, Xeniidae)</article-title><source>Zookeys</source><day>23</day><month>1</month><year>2014</year><volume>2014</volume><issue>373</issue><fpage>1</fpage><lpage>41</lpage><pub-id pub-id-type="doi">10.3897/zookeys.373.6511</pub-id></mixed-citation></tp:treatment-meta><tp:nomenclature><tp:taxon-name>
                            <tp:taxon-name-part taxon-name-part-type="genus">Ovabunda</tp:taxon-name-part>
                            <tp:taxon-name-part taxon-name-part-type="species">benayahui</tp:taxon-name-part>
                            <object-id xmlns:xlink="http://www.w3.org/1999/xlink" xlink:type="simple">http://species-id.net/wiki/Ovabunda_benayahui</object-id>
                        </tp:taxon-name><tp:taxon-authority>(Reinicke, 1995)</tp:taxon-authority><xref ref-type="fig" rid="F6">Figs 6</xref><xref ref-type="fig" rid="F7">,7</xref><tp:nomenclature-citation-list><tp:nomenclature-citation><tp:taxon-name>Xenia nana</tp:taxon-name><comment>; <xref ref-type="bibr" rid="B6">Benayahu 1990</xref>: 117–118, fig. 3, table 1.</comment></tp:nomenclature-citation><tp:nomenclature-citation><tp:taxon-name>Xenia benayahui</tp:taxon-name><comment> Reinicke, 1995: 26–27, figs 1c, 15; <xref ref-type="bibr" rid="B31">1997</xref>: 29, fig. 12, plate 16.</comment></tp:nomenclature-citation><tp:nomenclature-citation><tp:taxon-name>Ovabunda benayahui</tp:taxon-name><comment>; <xref ref-type="bibr" rid="B3">Alderslade 2001</xref>: 51; <xref ref-type="bibr" rid="B18">Janes 2008</xref>: 609–610, fig. 7.</comment></tp:nomenclature-citation></tp:nomenclature-citation-list></tp:nomenclature><tp:treatment-sec sec-type="Material"><title>Material.</title><p><bold>Holotype and two paratypes</bold>(the holotype is the largest colony): RMNH Coel. 19664, northern Red Sea, Gulf of Aqaba, Saudi Arabian border bay, 20 km south to Aqaba (<named-content xmlns:xlink="http://www.w3.org/1999/xlink" content-type="dwc:verbatimCoordinates" xlink:type="simple">29°21'37.31"N, 34°57'39.48"E</named-content>), 21 m, 3 October 1989, coll. G. B. Reinicke; <bold>additional material:</bold> ZMTAU Co 26043, northern Red Sea, Gulf of Suez, Shag Rock (<named-content xmlns:xlink="http://www.w3.org/1999/xlink" content-type="dwc:verbatimCoordinates" xlink:type="simple">27°47'13.59"N, 34°0'22.61"E</named-content>), 14 July 1987, coll. Y. Benayahu; ZMTAU Co 26044, northern Red Sea, Gulf of Suez, Southern tip of Sinai, Shaab el Utaf (<named-content xmlns:xlink="http://www.w3.org/1999/xlink" content-type="dwc:verbatimCoordinates" xlink:type="simple">27°45'9.00"N, 34°10'18.00"E</named-content>), 10 m, 8 July 1986, coll. Y. Benayahu.</p></tp:treatment-sec><tp:treatment-sec sec-type="Description"><title>Description.</title><p>The holotype is 25 mm high; stalk is 10 mm long, 6 mm wide at colony-base, and 15 mm wide at the uppermost part. The polyp’s body is up to 4 mm long, and the tentacles up to 4 mm long, featuring a single row of 6–7 pinnules along each edge. The pinnules are short, up to 0.7 mm long and 0.4 mm wide with a 0.2–0.3 mm gap between adjacent pinnules. The sclerites are <italic><tp:taxon-name>Ovabunda</tp:taxon-name></italic>-type spheroids (<xref ref-type="fig" rid="F6">Fig. 6a</xref>) and measure 0.019–0.035 × 0.027–0.041 mm in diameter (n = 22 sclerites). When two sclerites are fused they measure up to 0.043 mm in maximal diameter (<xref ref-type="fig" rid="F6">Fig. 6b</xref>). The original description indicated non-pulsating polyps in live colonies. The ethanol-preserved colony is light brown-beige.</p><fig id="F6" position="float" orientation="portrait"><label>Figure 6.</label><caption><p>Scanning electron micrographs of polyp sclerites of <italic><tp:taxon-name>Ovabunda benayahui</tp:taxon-name></italic> (Reinicke, 1995) holotype (RMNH Coel. 19664). <bold>a</bold> Regular sclerites <bold>b</bold> Fused sclerite. Arrows indicate surface dents. Scale bar 10 µm.</p></caption><graphic xmlns:xlink="http://www.w3.org/1999/xlink" xlink:href="ZooKeys-373-001-g006.jpg" position="float" orientation="portrait" xlink:type="simple"/></fig></tp:treatment-sec><tp:treatment-sec sec-type="Remarks"><title>Remarks.</title><p>ZMTAU Co 26043, originally identified by <xref ref-type="bibr" rid="B6">Benayahu (1990)</xref> as <!--PageBreak--><italic><tp:taxon-name>Xenia nana</tp:taxon-name></italic>, comprises 13 colonies up to 17 mm in height. Their stalks are not divided, and are up to 8 mm long, 8 mm wide at the base, and 10 mm wide at the uppermost part. Polyp’s body reaches up to 1.4 mm in length, tentacles up to 1.6 mm, featuring a row of 5–6 closely set pinnules, 0.4 mm long and 0.16 mm wide. Sclerites are <italic><tp:taxon-name>Ovabunda</tp:taxon-name></italic>-type spheroids (<xref ref-type="fig" rid="F7">Fig. 7a</xref>), 0.016–0.029 × 0.020–0.039 mm in diameter (n = 34 sclerites); some are egg-shaped (<xref ref-type="fig" rid="F7">Fig. 7c</xref>) and sometimes two spheroids are fused (<xref ref-type="fig" rid="F7">Fig. 7b</xref>). ZMTAU Co 26044 comprises several disintegrated small colonies, similar in size to those of ZMTAU Co 26043. There are 5–7 pinnules in a single row on each side of the tentacles. The sclerites are <italic><tp:taxon-name>Ovabunda</tp:taxon-name></italic>-type, 0.015–0.031 × 0.022–0.039 mm in diameter (n = 34 sclerites). Polyp pulsation was not noted by <xref ref-type="bibr" rid="B6">Benayahu (1990)</xref>. The colonies (ZMTAU Co 26043–26044) were misidentified as <italic><tp:taxon-name>Xenia nana</tp:taxon-name></italic> by <xref ref-type="bibr" rid="B6">Benayahu (1990)</xref> and should be reassigned to <italic><tp:taxon-name>Ovabunda benayahui</tp:taxon-name></italic>. The type of <italic><tp:taxon-name>Xenia nana</tp:taxon-name></italic> (BML 1939.6.12.9) was examined by the last author of the current paper and found to be of the genus <italic><tp:taxon-name>Aldersladum</tp:taxon-name></italic> Benayahu &amp; McFadden, 2011.</p><fig id="F7" position="float" orientation="portrait"><label>Figure 7.</label><caption><p>Scanning electron micrographs of polyp sclerites of <italic><tp:taxon-name>Ovabunda benayahui</tp:taxon-name></italic> Reinicke, 1995 (ZMTAU Co 26043). <bold>a</bold> Regular sclerites <bold>b</bold> Fused sclerites <bold>c</bold> Egg-shaped sclerite <bold>d</bold> Rectangular sclerite. Arrow indicates surface crest. Scale bar 10 µm.</p></caption><graphic xmlns:xlink="http://www.w3.org/1999/xlink" xlink:href="ZooKeys-373-001-g007.jpg" position="float" orientation="portrait" xlink:type="simple"/></fig></tp:treatment-sec><tp:treatment-sec sec-type="Conclusions"><title>Conclusions.</title><p>The features of the holotype and paratypes of <italic><tp:taxon-name>Ovabunda benayahui</tp:taxon-name></italic> agree with the original description of the species, and the assignment to <italic><tp:taxon-name>Ovabunda</tp:taxon-name></italic> by <xref ref-type="bibr" rid="B3">Alderslade (2001)</xref> was confirmed in the current study.</p></tp:treatment-sec><tp:treatment-sec sec-type="Similar species"><title>Similar species.</title><p><italic><tp:taxon-name>Ovabunda benayahui</tp:taxon-name></italic> is most similar to <italic><tp:taxon-name>Ovabunda verseveldti</tp:taxon-name></italic>. Although they both have one row of pinnules, the numbers of pinnules in the outermost row ranges from 6–7 in <italic><tp:taxon-name>Ovabunda benayahui</tp:taxon-name></italic> compared to 12–18 in <italic><tp:taxon-name>Ovabunda verseveldti</tp:taxon-name></italic>.</p></tp:treatment-sec><tp:treatment-sec sec-type="Distribution"><title>Distribution.</title><p>Red Sea: Gulf of Aqaba, Southern tip of Sinai Peninsula; Seychelles (see <xref ref-type="bibr" rid="B18">Janes 2008</xref>).</p><!--PageBreak--></tp:treatment-sec><ref-list><ref id="B6"><mixed-citation xmlns:xlink="http://www.w3.org/1999/xlink" xlink:type="simple"><person-group><name name-style="western"><surname>Benayahu</surname><given-names>Y</given-names></name></person-group> (<year>1990</year>) <article-title>Xeniidae (Cnidaria: Octocorallia) from the Red Sea with description of a new species.</article-title><source>Zoologische Mededelingen</source>, <publisher-loc>Leiden</publisher-loc><volume>64</volume>: <fpage>113</fpage>-<lpage>120</lpage>.</mixed-citation></ref><ref id="B31"><mixed-citation xmlns:xlink="http://www.w3.org/1999/xlink" xlink:type="simple"><person-group><name name-style="western"><surname>Reinicke</surname><given-names>GB</given-names></name></person-group> (<year>1997</year>) <article-title>Xeniidae (Coelenterata: Octocorallia) of the Red Sea with descriptions of six new species of <italic>Xenia</italic>.</article-title><source>Fauna of Saudi Arabia</source><volume>16</volume>: <fpage>5</fpage>-<lpage>62</lpage>.</mixed-citation></ref><ref id="B3"><mixed-citation xmlns:xlink="http://www.w3.org/1999/xlink" xlink:type="simple"><person-group><name name-style="western"><surname>Alderslade</surname><given-names>P</given-names></name></person-group> (<year>2001</year>) <article-title>Six new genera and six new species of soft corals, and some proposed familial and subfamilial changes within the Alcyonacea (Coelenterata: Octocorallia).</article-title><source>Bulletin of the biological Society of Washington</source><volume>10</volume>: <fpage>15</fpage>-<lpage>65</lpage>.</mixed-citation></ref><ref id="B18"><mixed-citation xmlns:xlink="http://www.w3.org/1999/xlink" xlink:type="simple"><person-group><name name-style="western"><surname>Janes</surname><given-names>MP</given-names></name></person-group> (<year>2008</year>) <article-title>A study of the Xeniidae (Octocorallia, Alcyonacea) collected on the “Tyro” expedition to the Seychelles with a description of a new genus and species.</article-title><source>Zoologische Mededelingen</source>, <publisher-loc>Leiden</publisher-loc><volume>82</volume>(<issue>49</issue>): <fpage>599</fpage>-<lpage>626</lpage>.</mixed-citation></ref></ref-list></tp:taxon-treatment>
