# Supplementary material for: A revision of the octocoral genus Ovabunda Alderslade, 2001 (Anthozoa, Octocorallia, Xeniidae)
Source: Zookeys. 2014 Jan 23;(373):1–41. doi: 10.3897/zookeys.373.6511 (PMC3909805; doi:10.3897/zookeys.373.6511)
Supplement: XML Treatment for Ovabunda biseriata [file zookeys.373.6511-treatment5.xml]

<!DOCTYPE tp:taxon-treatment
  PUBLIC "-//TaxonX//DTD Taxonomic Treatment Publishing DTD v0 20100105//EN" "tax-treatment-NSO.dtd">
<tp:taxon-treatment xmlns:tp="http://www.plazi.org/taxpub"><tp:treatment-meta><mixed-citation publication-type="journal"><person-group><name><surname>Halász</surname><given-names>Anna</given-names></name><name><surname>McFadden</surname><given-names>Catherine S.</given-names></name><name><surname>Aharonovich</surname><given-names>Dafna</given-names></name><name><surname>Toonen</surname><given-names>Robert</given-names></name><name><surname>Benayahu</surname><given-names>Yehuda</given-names></name></person-group><article-title>A revision of the octocoral genus <italic>Ovabunda</italic> Alderslade, 2001 (Anthozoa, Octocorallia, Xeniidae)</article-title><source>Zookeys</source><day>23</day><month>1</month><year>2014</year><volume>2014</volume><issue>373</issue><fpage>1</fpage><lpage>41</lpage><pub-id pub-id-type="doi">10.3897/zookeys.373.6511</pub-id></mixed-citation></tp:treatment-meta><tp:nomenclature><tp:taxon-name>
                            <tp:taxon-name-part taxon-name-part-type="genus">Ovabunda</tp:taxon-name-part>
                            <tp:taxon-name-part taxon-name-part-type="species">biseriata</tp:taxon-name-part>
                            <object-id xmlns:xlink="http://www.w3.org/1999/xlink" xlink:type="simple">http://species-id.net/wiki/Ovabunda_biseriata</object-id>
                        </tp:taxon-name><tp:taxon-authority>(Verseveldt &amp; Cohen, 1971)</tp:taxon-authority><xref ref-type="fig" rid="F8">Figs 8</xref><xref ref-type="fig" rid="F9">,9</xref><tp:nomenclature-citation-list><tp:nomenclature-citation><tp:taxon-name>Xenia biseriata</tp:taxon-name><comment> Verseveldt &amp; Cohen, 1971: 60, table 1; <xref ref-type="bibr" rid="B6">Benayahu 1990</xref> table 1 listed only; <xref ref-type="bibr" rid="B31">Reinicke 1997</xref>: 33, plate 20.</comment></tp:nomenclature-citation><tp:nomenclature-citation><tp:taxon-name>Xenia obscuronata</tp:taxon-name><comment> Verseveldt &amp; Cohen, 1971: 60, table 1, fig 10; <xref ref-type="bibr" rid="B6">Benayahu 1990</xref> table 1 listed only; <xref ref-type="bibr" rid="B31">Reinicke 1997</xref>: 33, 35, plates 2, 4, 7, 21.</comment></tp:nomenclature-citation><tp:nomenclature-citation><tp:taxon-name>Ovabunda biseriata</tp:taxon-name><comment>; <xref ref-type="bibr" rid="B3">Alderslade 2001</xref>: 51; <xref ref-type="bibr" rid="B1">Aharonovich and Benayahu 2011</xref>.</comment></tp:nomenclature-citation><tp:nomenclature-citation><tp:taxon-name>Ovabunda obscuronata</tp:taxon-name><comment>; <xref ref-type="bibr" rid="B3">Alderslade 2001</xref>: 5, <bold>syn. n.</bold></comment></tp:nomenclature-citation></tp:nomenclature-citation-list></tp:nomenclature><tp:treatment-sec sec-type="Material"><title>Material.</title><p><bold>Holotype and five paratypes:</bold> HUJ I Co. 72, northern Red Sea, Gulf of Aqaba, Marsa Murach (<named-content xmlns:xlink="http://www.w3.org/1999/xlink" content-type="dwc:verbatimCoordinates" xlink:type="simple">29°25'34.44"N, 34°50'10.46"E</named-content>), 1–4 m, 15 September 1969, coll. Y. Cohen; <bold>holotype of <italic><tp:taxon-name>Ovabunda obscuronata</tp:taxon-name></italic></bold> HUJ I Co. 120, northern Red Sea, Gulf of Aqaba, Ras el Muqebla (<named-content xmlns:xlink="http://www.w3.org/1999/xlink" content-type="dwc:verbatimCoordinates" xlink:type="simple">29°24'1.20"N, 34°48'41.99"E</named-content>), 12 m, 16 August 1971, coll. Y. Cohen; <bold>holotype of <italic><tp:taxon-name>Xenia ternatana</tp:taxon-name></italic></bold> SMF 43, Indonesia, Ternate island, 1894, coll. Kükenthal.</p><!--PageBreak--></tp:treatment-sec><tp:treatment-sec sec-type="Description"><title>Description.</title><p>The holotype is 28 mm high, stalk is 15 mm long, 11 mm wide at its base and 10 mm wide at the uppermost part; it is attached to the skeleton of a stony coral. Polyp’s body reaches up to 8–10 mm, and the tentacles 6–7 mm, bearing pinnules up to 1 mm long and 0.24 mm wide, separated by less than a pinnule-width. Two rows of pinnules are aligned along each of the tentacles margins, with 13–15 pinnules in the outermost row. There are numerous sclerites, abundant in all parts of the colony except for the mid-line of the oral side of the tentacles, where they are scarce. The sclerites are <italic><tp:taxon-name>Ovabunda</tp:taxon-name></italic>-type (<xref ref-type="fig" rid="F8">Fig. 8</xref>), measuring 0.013–0.029 × 0.018–0.039 mm in diameter (n = 100 sclerites). Rarely, two sclerites are fused, reaching a maximum diameter of 0.048 mm and occasionally 0.060 mm. The paratypes are of similar size to the holotype, featuring tentacles with two rows of pinnules and 13–16 pinnules in the outermost row. The stalk of the smallest paratype is divided into two branches; the paratype tentacles bear two rows of pinnules with 10–12 pinnules in the outermost row. The sclerites of all paratype colonies are <italic><tp:taxon-name>Ovabunda</tp:taxon-name></italic>-type, ranging 0.018–0.025 × 0.023–0.039 mm in diameter. The original description of the species indicated non-pulsating polyps in live colonies. The preserved colonies are yellowish-light beige in colour.</p><fig id="F8" position="float" orientation="portrait"><label>Figure 8.</label><caption><p>Scanning electron micrographs of polyp sclerites of <italic><tp:taxon-name>Ovabunda biseriata</tp:taxon-name></italic> (Verseveldt &amp; Cohen, 1971) holotype (HUJ I Co. 72). Arrow indicates surface dents. Scale bar 10 µm.</p></caption><graphic xmlns:xlink="http://www.w3.org/1999/xlink" xlink:href="ZooKeys-373-001-g008.jpg" position="float" orientation="portrait" xlink:type="simple"/></fig></tp:treatment-sec><tp:treatment-sec sec-type="Remarks"><title>Remarks.</title><p>In general the original description of the species corresponds to the current findings. SEM micrographs of the holotype sclerites (<xref ref-type="fig" rid="F8">Fig. 8</xref>) indicate that they are indeed <!--PageBreak--><italic><tp:taxon-name>Ovabunda</tp:taxon-name></italic>-type, and therefore further confirm the previous assignment to that genus (<xref ref-type="bibr" rid="B3">Alderslade 2001</xref>; <xref ref-type="bibr" rid="B1">Aharonovich and Benayahu 2011</xref>). The number of rows of pinnules, the number of pinnules in the outermost row, and the dimensions of the holotype colony of <italic><tp:taxon-name>Ovabunda obscuronata</tp:taxon-name></italic> (HUJ I Co. 120) correspond to the original description by <xref ref-type="bibr" rid="B44">Verseveldt and Cohen (1971)</xref>. The sclerites are oval spheroids, <italic><tp:taxon-name>Ovabunda</tp:taxon-name></italic>-type, ranging 0.012–0.026 × 0.018–0.041 mm in diameter (<xref ref-type="fig" rid="F9">Fig. 9</xref>, n = 61 sclerites). Rarely, two sclerites are fused, reaching a maximal diameter of 0.060 mm. The original description indicated a maximum diameter of 0.045 mm for the stalk sclerites, 0.060 mm for those of the anthocodiae and “irregular spicules” in the tentacles (<xref ref-type="bibr" rid="B44">Verseveldt and Cohen 1971</xref>: 60). The latter probably referred to fused sclerites, which were not identifiable under light microscopy. The original description of <italic><tp:taxon-name>Ovabunda obscuronata</tp:taxon-name></italic> indicated non-pulsating polyps in live colonies, similar to <italic><tp:taxon-name>Ovabunda biseriata</tp:taxon-name></italic>. The ethanol-preserved holotype is light brown in colour.</p><fig id="F9" position="float" orientation="portrait"><label>Figure 9.</label><caption><p>Scanning electron micrographs of polyp sclerites of <italic><tp:taxon-name>Ovabunda obscuronata</tp:taxon-name></italic> (Verseveldt &amp; Cohen, 1971) holotype (HUJ I Co. 120). Scale bar 10 µm.</p></caption><graphic xmlns:xlink="http://www.w3.org/1999/xlink" xlink:href="ZooKeys-373-001-g009.jpg" position="float" orientation="portrait" xlink:type="simple"/></fig><p><xref ref-type="bibr" rid="B31">Reinicke (1997)</xref> noted under the description of <italic><tp:taxon-name>Xenia obscuronata</tp:taxon-name></italic> (p. 33): “nec <italic><tp:taxon-name>Xenia ternatana</tp:taxon-name></italic>; <xref ref-type="bibr" rid="B23">Kükenthal 1913</xref>: 8 (in part)”. The type of <italic><tp:taxon-name>Xenia ternatana</tp:taxon-name></italic> was examined during the present study and its features do not agree with those of <italic><tp:taxon-name>Ovabunda obscuronata</tp:taxon-name></italic>. <italic><tp:taxon-name>Xenia ternatana</tp:taxon-name></italic> features platelets composed of dendritic rods, measuring up to 0.022 mm in maximal diameter. It should be noted that the description of <italic><tp:taxon-name>Xenia ternatana</tp:taxon-name></italic> by Kükenthal also does not correspond to the features of <italic><tp:taxon-name>Ovabunda obscuronata</tp:taxon-name></italic>.</p><!--PageBreak--></tp:treatment-sec><tp:treatment-sec sec-type="Conclusions"><title>Conclusions.</title><p>Examination of the holotype of <italic><tp:taxon-name>Ovabunda biseriata</tp:taxon-name></italic> and <italic><tp:taxon-name>Ovabunda obscuronata</tp:taxon-name></italic> revealed certain similarities, as already noted in the original description (<xref ref-type="bibr" rid="B44">Verseveldt and Cohen 1971</xref>): two rows of pinnules, with 12–15 <italic>vs.</italic> 14–16 pinnules, respectively, in the outermost row. The original description noted differences in the size of sclerites; 0.018–0.035 mm in <italic><tp:taxon-name>Ovabunda biseriata</tp:taxon-name></italic> vs. 0.045 mm in the stalk and anthocodiae and 0.060 mm in the tentacles of <italic><tp:taxon-name>Ovabunda obscuronata</tp:taxon-name></italic>. The current examination revealed a similar size range in the two species (0.013–0.029 × 0.018–0.039 <italic>vs.</italic> 0.012–0.026 × 0.018–0.041, respectively). Therefore, it is concluded that <italic><tp:taxon-name>Ovabunda biseriata</tp:taxon-name></italic> and <italic><tp:taxon-name>Ovabunda obscuronata</tp:taxon-name></italic> are in fact synonyms, giving alphabetical priority to the former.</p></tp:treatment-sec><tp:treatment-sec sec-type="Similar species"><title>Similar species.</title><p><italic><tp:taxon-name>Ovabunda biseriata</tp:taxon-name></italic> is most similar to <italic><tp:taxon-name>Ovabunda impulsatilla</tp:taxon-name></italic> and <italic><tp:taxon-name>Ovabunda faraunensis</tp:taxon-name></italic>. Although they all have two rows of pinnules and non-pulsating polyps in living colonies, the number of pinnules in the outermost row ranges from 13–16 in <italic><tp:taxon-name>Ovabunda biseriata</tp:taxon-name></italic> compared to 8–11 in <italic><tp:taxon-name>Ovabunda impulsatilla</tp:taxon-name></italic> and 17–24 in <italic><tp:taxon-name>Ovabunda faraunensis</tp:taxon-name></italic>.</p></tp:treatment-sec><tp:treatment-sec sec-type="Distribution"><title>Distribution.</title><p>Red Sea: Gulf of Aqaba, Gulf of Suez, Sudan.</p></tp:treatment-sec><ref-list><ref id="B6"><mixed-citation xmlns:xlink="http://www.w3.org/1999/xlink" xlink:type="simple"><person-group><name name-style="western"><surname>Benayahu</surname><given-names>Y</given-names></name></person-group> (<year>1990</year>) <article-title>Xeniidae (Cnidaria: Octocorallia) from the Red Sea with description of a new species.</article-title><source>Zoologische Mededelingen</source>, <publisher-loc>Leiden</publisher-loc><volume>64</volume>: <fpage>113</fpage>-<lpage>120</lpage>.</mixed-citation></ref><ref id="B31"><mixed-citation xmlns:xlink="http://www.w3.org/1999/xlink" xlink:type="simple"><person-group><name name-style="western"><surname>Reinicke</surname><given-names>GB</given-names></name></person-group> (<year>1997</year>) <article-title>Xeniidae (Coelenterata: Octocorallia) of the Red Sea with descriptions of six new species of <italic>Xenia</italic>.</article-title><source>Fauna of Saudi Arabia</source><volume>16</volume>: <fpage>5</fpage>-<lpage>62</lpage>.</mixed-citation></ref><ref id="B3"><mixed-citation xmlns:xlink="http://www.w3.org/1999/xlink" xlink:type="simple"><person-group><name name-style="western"><surname>Alderslade</surname><given-names>P</given-names></name></person-group> (<year>2001</year>) <article-title>Six new genera and six new species of soft corals, and some proposed familial and subfamilial changes within the Alcyonacea (Coelenterata: Octocorallia).</article-title><source>Bulletin of the biological Society of Washington</source><volume>10</volume>: <fpage>15</fpage>-<lpage>65</lpage>.</mixed-citation></ref><ref id="B1"><mixed-citation xmlns:xlink="http://www.w3.org/1999/xlink" xlink:type="simple"><person-group><name name-style="western"><surname>Aharonovich</surname><given-names>D</given-names></name><name name-style="western"><surname>Benayahu</surname><given-names>Y</given-names></name></person-group> (<year>2011</year>) <article-title>Microstructure of octocoral sclerites for diagnosis of taxonomic features.</article-title><source>Marine Biodiversity</source><volume>42</volume>(<issue>2</issue>): <fpage>173</fpage>-<lpage>177</lpage>. doi: <ext-link ext-link-type="uri" xlink:href="http://dx.doi.org/10.1007/s12526-011-0102-3" xlink:type="simple">10.1007/s12526-011-0102-3</ext-link></mixed-citation></ref><ref id="B44"><mixed-citation xmlns:xlink="http://www.w3.org/1999/xlink" xlink:type="simple"><person-group><name name-style="western"><surname>Verseveldt</surname><given-names>J</given-names></name><name name-style="western"><surname>Cohen</surname><given-names>J</given-names></name></person-group> (<year>1971</year>) <article-title>Some new species of Octocorallia from the Gulf of Elat (Red Sea).</article-title><source>Israel Journal of Zoology</source><volume>20</volume>: <fpage>53</fpage>-<lpage>67</lpage>.</mixed-citation></ref><ref id="B23"><mixed-citation xmlns:xlink="http://www.w3.org/1999/xlink" xlink:type="simple"><person-group><name name-style="western"><surname>Kükenthal</surname><given-names>W</given-names></name></person-group> (<year>1913</year>) <article-title>Alcyonaria des Roten Meeres.</article-title> In: <source>Expeditionen S. M. Schiff “pola” in das Rote Meer.</source><source>Zoologische Ergebnisse</source><volume>29</volume>: <fpage>1</fpage>-<lpage>33</lpage>.</mixed-citation></ref></ref-list></tp:taxon-treatment>
