# Supplementary material for: A revision of the octocoral genus Ovabunda Alderslade, 2001 (Anthozoa, Octocorallia, Xeniidae)
Source: Zookeys. 2014 Jan 23;(373):1–41. doi: 10.3897/zookeys.373.6511 (PMC3909805; doi:10.3897/zookeys.373.6511)
Supplement: XML Treatment for Ovabunda crenata [file zookeys.373.6511-treatment6.xml]

<!DOCTYPE tp:taxon-treatment
  PUBLIC "-//TaxonX//DTD Taxonomic Treatment Publishing DTD v0 20100105//EN" "tax-treatment-NSO.dtd">
<tp:taxon-treatment xmlns:tp="http://www.plazi.org/taxpub"><tp:treatment-meta><mixed-citation publication-type="journal"><person-group><name><surname>Halász</surname><given-names>Anna</given-names></name><name><surname>McFadden</surname><given-names>Catherine S.</given-names></name><name><surname>Aharonovich</surname><given-names>Dafna</given-names></name><name><surname>Toonen</surname><given-names>Robert</given-names></name><name><surname>Benayahu</surname><given-names>Yehuda</given-names></name></person-group><article-title>A revision of the octocoral genus <italic>Ovabunda</italic> Alderslade, 2001 (Anthozoa, Octocorallia, Xeniidae)</article-title><source>Zookeys</source><day>23</day><month>1</month><year>2014</year><volume>2014</volume><issue>373</issue><fpage>1</fpage><lpage>41</lpage><pub-id pub-id-type="doi">10.3897/zookeys.373.6511</pub-id></mixed-citation></tp:treatment-meta><tp:nomenclature><tp:taxon-name>
                            <tp:taxon-name-part taxon-name-part-type="genus">Ovabunda</tp:taxon-name-part>
                            <tp:taxon-name-part taxon-name-part-type="species">crenata</tp:taxon-name-part>
                            <object-id xmlns:xlink="http://www.w3.org/1999/xlink" xlink:type="simple">http://species-id.net/wiki/Ovabunda_crenata</object-id>
                        </tp:taxon-name><tp:taxon-authority>(Reinicke, 1997)</tp:taxon-authority><tp:taxon-status xmlns:xlink="http://www.w3.org/1999/xlink" xlink:type="simple">comb. n.</tp:taxon-status><xref ref-type="fig" rid="F10">Fig. 10</xref><tp:nomenclature-citation-list><tp:nomenclature-citation><tp:taxon-name>Xenia crenata</tp:taxon-name><comment> Reinicke, 1997: 41–42, figs 3c, 15; plates 5, 25.</comment></tp:nomenclature-citation></tp:nomenclature-citation-list></tp:nomenclature><tp:treatment-sec sec-type="Material"><title>Material.</title><p><bold>Holotype:</bold> RMNH Coel. 23538, Sudanese Red Sea, Sanganeb Atoll, 20 km off Port Sudan, S-slope near jetty (<named-content xmlns:xlink="http://www.w3.org/1999/xlink" content-type="dwc:verbatimCoordinates" xlink:type="simple">19°21'33.81"N, 37°19'37.66"E</named-content>), 10 m, April 1991, coll. G.B. Reinicke; <bold>additional material:</bold> RMNH Coel. 23517, Sudanese Red Sea, Sanganeb Atoll, lagoon slope, TQ II station, 8 m, March 1991, coll. G.B. Reinicke; <bold>type of <italic><tp:taxon-name>Xenia viridis</tp:taxon-name></italic></bold> SMF 42, Indonesia, Ternate island, 1894, coll. Kükenthal; <bold>type of <italic><tp:taxon-name>Xenia blumi</tp:taxon-name></italic></bold> SMF 44, Indonesia, Ternate island, 1894, coll. Kükenthal.</p></tp:treatment-sec><tp:treatment-sec sec-type="Description"><title>Description.</title><p>The holotype is 30 mm high and 10 mm wide at its base. The stalk splits into two branches. The first is 15 mm long, 6 mm wide at its base and 10 mm wide at its uppermost part; the second splits further into two branches, 15 and 7 mm long, each 5 mm wide at the base, and 10 and 7 mm wide at the upper part, respectively. Polyp’s body is up to 5 mm long and the tentacles up to 5 mm long. The pinnules are mostly arranged in two rows, with an occasional third row. There are 12–16 pinnules in the outermost row, 1 mm long and 0.14 mm wide, with a 0.2 mm space between adjacent pinnules. Sclerites are very scarce in all parts of the holotype; they are <italic><tp:taxon-name>Ovabunda</tp:taxon-name></italic>-type spheroids, measuring 0.012–0.028 × 0.018–0.036 mm in diameter (n = 35 sclerites). Occasionally, two sclerites are fused, reaching 0.050 mm in maximal diameter. SEM micrographs of sclerites were obtained only from the additional material due to low density of sclerites in the holotype. <xref ref-type="bibr" rid="B31">Reinicke (1997)</xref> recorded non-pulsating polyps for the species. The ethanol preserved holotype is light beige.</p></tp:treatment-sec><tp:treatment-sec sec-type="Remarks"><title>Remarks.</title><p>RMNH Coel. 23517 is similar in size to the holotype. Polyp’s body is up to 2 mm long, with 2 mm long tentacles, mostly bearing two rows of 1 mm long <!--PageBreak-->and 0.1 mm wide slender pinnules on each of the tentacle sides, and, rarely, a third row. The outermost row features 12–15 pinnules, up to one pinnule-width apart. Sclerites are of the <italic><tp:taxon-name>Ovabunda</tp:taxon-name></italic>-type, varying in shape from regular (<xref ref-type="fig" rid="F10">Fig. 10a</xref>), egg-shaped (<xref ref-type="fig" rid="F10">Fig. 10c</xref>) and more rectangular (<xref ref-type="fig" rid="F10">Fig. 10d</xref>), ranging 0.016–0.026 × 0.028–0.040 mm (n = 25 sclerites) in diameter. Occasionally, two sclerites are fused, reaching 0.047 mm in maximal diameter (<xref ref-type="fig" rid="F10">Fig. 10b</xref>).</p><fig id="F10" position="float" orientation="portrait"><label>Figure 10.</label><caption><p>Scanning electron micrographs of polyp sclerites of <italic><tp:taxon-name>Ovabunda crenata</tp:taxon-name></italic> (Reinicke, 1997) (RMNH Coel. 23517). <bold>a</bold> Regular sclerites <bold>b</bold> Fused sclerites <bold>c</bold> Egg-shaped sclerites <bold>d</bold> Rectangular sclerite. Arrows indicate surface dents. Scale bar 10 µm.</p></caption><graphic xmlns:xlink="http://www.w3.org/1999/xlink" xlink:href="ZooKeys-373-001-g010.jpg" position="float" orientation="portrait" xlink:type="simple"/></fig><p><xref ref-type="bibr" rid="B31">Reinicke (1997)</xref> noted under the description of <italic><tp:taxon-name>Xenia crenata</tp:taxon-name></italic> sp. n. (p. 41): “?<italic><tp:taxon-name>Xenia blumi</tp:taxon-name></italic> <xref ref-type="bibr" rid="B33">Schenk 1896</xref>; <xref ref-type="bibr" rid="B15">Gohar 1940</xref>: 98, <xref ref-type="fig" rid="F5">Plate 5</xref>” and “<italic><tp:taxon-name>Xenia blumi</tp:taxon-name></italic> <xref ref-type="bibr" rid="B33">Schenk 1896</xref> sensu Gohar – <xref ref-type="bibr" rid="B30">Reinicke 1995</xref>: 42, Fig. 31”. <xref ref-type="bibr" rid="B31">Reinicke (1997)</xref> also noted: “?<italic><tp:taxon-name>Xenia viridis</tp:taxon-name></italic> <xref ref-type="bibr" rid="B33">Schenk 1896</xref>; <xref ref-type="bibr" rid="B6">Benayahu 1990</xref>: 115 (listed)”. The description of <italic><tp:taxon-name>Xenia blumi</tp:taxon-name></italic> according to <xref ref-type="bibr" rid="B15">Gohar (1940)</xref> does not match <italic><tp:taxon-name>Ovabunda crenata</tp:taxon-name></italic> features. Examination of the types of <italic><tp:taxon-name>Xenia blumi</tp:taxon-name></italic> and <italic><tp:taxon-name>Xenia viridis</tp:taxon-name></italic> during the current study (see <xref ref-type="table" rid="T1">Table 1</xref>) revealed them to have platelet-shaped sclerites composed of dendritic rods, and to differ from <italic><tp:taxon-name>Ovabunda crenata</tp:taxon-name></italic>.</p><!--PageBreak--></tp:treatment-sec><tp:treatment-sec sec-type="Conclusions"><title>Conclusions.</title><p>The original description of the holotype indicated three rows of pinnules, whereas the present examination revealed mostly two rows, with an indication of a third one. There is agreement between our findings and the original description regarding the number of pinnules in the outermost row of the tentacles (12–16 <italic>vs.</italic> 12–15, respectively). Sclerites correspond to the original description in size but are <italic><tp:taxon-name>Ovabunda</tp:taxon-name></italic>-type spheroids; therefore, it is concluded that the species should be assigned to <italic><tp:taxon-name>Ovabunda</tp:taxon-name></italic>.</p></tp:treatment-sec><tp:treatment-sec sec-type="Similar species"><title>Similar species.</title><p><italic><tp:taxon-name>Ovabunda crenata</tp:taxon-name></italic> is most similar to <italic><tp:taxon-name>Ovabunda biseriata</tp:taxon-name></italic>. Although they both have overlapping number of pinnules in the outermost row, 12–16 and 13–16, respectively, <italic><tp:taxon-name>Ovabunda biseriata</tp:taxon-name></italic> has two rows of pinnules and <italic><tp:taxon-name>Ovabunda crenata</tp:taxon-name></italic> occasionally presents a third row. They both have non-pulsating polyps in live colonies.</p></tp:treatment-sec><tp:treatment-sec sec-type="Distribution"><title>Distribution.</title><p>Red Sea: Gulf of Aqaba, Sudan.</p></tp:treatment-sec><tp:treatment-sec><!--Section generated to contain objects referenced in tp:taxon-treatment.--><fig id="F5" position="float" orientation="portrait"><label>Figure 5.</label><caption><p>Scanning electron micrographs of polyp sclerites of <italic><tp:taxon-name>Xenia crista</tp:taxon-name></italic> Reinicke, 1997 holotype (RMNH 18677). <bold>a</bold> Regular sclerites <bold>b–c</bold> Fused sclerites <bold>d</bold> White rectangle in c indicates magnified area. Scale bar 10 µm.</p></caption><graphic xmlns:xlink="http://www.w3.org/1999/xlink" xlink:href="ZooKeys-373-001-g005.jpg" position="float" orientation="portrait" xlink:type="simple"/></fig><table-wrap id="T1" position="float" orientation="portrait"><label>Table 1.</label><caption><p>List of <italic><tp:taxon-name>Xenia</tp:taxon-name></italic> type material examined during the current study along with corresponding museum numbers.</p></caption><table><tbody><tr><th rowspan="1" colspan="1">Species name</th><th rowspan="1" colspan="1">Type</th><th rowspan="1" colspan="1">Museum and museum number</th></tr><tr><td rowspan="1" colspan="1"><italic><tp:taxon-name>Xenia actuosa</tp:taxon-name></italic> Verseveldt &amp; Tursch, 1979</td><td rowspan="1" colspan="1">Holotype</td><td rowspan="1" colspan="1">RMNH Coel. 12866</td></tr><tr><td rowspan="1" colspan="1"><italic><tp:taxon-name>Xenia antarctica</tp:taxon-name></italic> Kükenthal, 1902</td><td rowspan="1" colspan="1">Syntype</td><td rowspan="1" colspan="1">MNHHWU 63</td></tr><tr><td rowspan="1" colspan="1"><italic><tp:taxon-name>Xenia bauiana</tp:taxon-name></italic> May, 1899</td><td rowspan="1" colspan="1">Syntype</td><td rowspan="1" colspan="1">ZMB 3673</td></tr><tr><td rowspan="1" colspan="1"><italic><tp:taxon-name>Xenia blumi</tp:taxon-name></italic> Schenk, 1896</td><td rowspan="1" colspan="1">Holotype</td><td rowspan="1" colspan="1">SMF 44</td></tr><tr><td rowspan="1" colspan="1"><italic><tp:taxon-name>Xenia crassa</tp:taxon-name></italic> Schenk, 1896</td><td rowspan="1" colspan="1">Holotype</td><td rowspan="1" colspan="1">SMF 39</td></tr><tr><td rowspan="1" colspan="1"><italic><tp:taxon-name>Xenia delicata</tp:taxon-name></italic> Roxas, 1933</td><td rowspan="1" colspan="1">Syntype</td><td rowspan="1" colspan="1">ZMB 6908</td></tr><tr><td rowspan="1" colspan="1"><italic><tp:taxon-name>Xenia fusca</tp:taxon-name></italic> Schenk, 1896</td><td rowspan="1" colspan="1">Syntype</td><td rowspan="1" colspan="1">SMF 40</td></tr><tr><td rowspan="1" colspan="1"><italic><tp:taxon-name>Xenia garciae</tp:taxon-name></italic> Bourne, 1894</td><td rowspan="1" colspan="1">Type</td><td rowspan="1" colspan="1">BML 1921.11.18.1</td></tr><tr><td rowspan="1" colspan="1"><italic><tp:taxon-name>Xenia grasshoffi</tp:taxon-name></italic> Verseveldt, 1974</td><td rowspan="1" colspan="1">Holotype</td><td rowspan="1" colspan="1">SMF 2616</td></tr><tr><td rowspan="1" colspan="1"><italic><tp:taxon-name>Xenia kükenthali</tp:taxon-name></italic> Roxas, 1933</td><td rowspan="1" colspan="1">Holotype</td><td rowspan="1" colspan="1">ZMB 6917</td></tr><tr><td rowspan="2" colspan="1"><italic><tp:taxon-name>Xenia lepida</tp:taxon-name></italic> Verseveldt, 1971</td><td rowspan="1" colspan="1">Holotype</td><td rowspan="1" colspan="1">RMNH Coel. 6703</td></tr><tr><td rowspan="1" colspan="1">Paratype</td><td rowspan="1" colspan="1">RMNH Coel. 6704</td></tr><tr><td rowspan="1" colspan="1"><italic><tp:taxon-name>Xenia membranacea</tp:taxon-name></italic> Schenk, 1896</td><td rowspan="1" colspan="1">Holotype</td><td rowspan="1" colspan="1">SMF 41</td></tr><tr><td rowspan="1" colspan="1"><italic><tp:taxon-name>Xenia mucosa</tp:taxon-name></italic> Verseveldt &amp; Tursch, 1979</td><td rowspan="1" colspan="1">Holotype</td><td rowspan="1" colspan="1">RMNH Coel. 12867</td></tr><tr><td rowspan="1" colspan="1"><italic><tp:taxon-name>Xenia multispiculata</tp:taxon-name></italic> Kükenthal, 1909</td><td rowspan="1" colspan="1">Syntype</td><td rowspan="1" colspan="1">ZMB 6920</td></tr><tr><td rowspan="2" colspan="1"><italic><tp:taxon-name>Xenia novaebritanniae</tp:taxon-name></italic> Ashworth, 1900</td><td rowspan="1" colspan="1">Type</td><td rowspan="1" colspan="1">BML 1962.7.20.148</td></tr><tr><td rowspan="1" colspan="1">Syntype</td><td rowspan="1" colspan="1">BML 1962.7.20.149</td></tr><tr><td rowspan="1" colspan="1"><italic><tp:taxon-name>Xenia plicata</tp:taxon-name></italic> Schenk, 1896</td><td rowspan="1" colspan="1">Holotype</td><td rowspan="1" colspan="1">SMF 45</td></tr><tr><td rowspan="1" colspan="1"><italic><tp:taxon-name>Xenia rubens</tp:taxon-name></italic> Schenk, 1896</td><td rowspan="1" colspan="1">Holotype</td><td rowspan="1" colspan="1">SMF 46</td></tr><tr><td rowspan="1" colspan="1"><italic><tp:taxon-name>Xenia sansibariana</tp:taxon-name></italic> May, 1899</td><td rowspan="1" colspan="1">Syntype</td><td rowspan="1" colspan="1">ZMB 3828</td></tr><tr><td rowspan="1" colspan="1"><italic><tp:taxon-name>Xenia ternatana</tp:taxon-name></italic> Schenk, 1896</td><td rowspan="1" colspan="1">Holotype</td><td rowspan="1" colspan="1">SMF 43</td></tr><tr><td rowspan="1" colspan="1"><italic><tp:taxon-name>Xenia viridis</tp:taxon-name></italic> Schenk, 1896</td><td rowspan="1" colspan="1">Holotype</td><td rowspan="1" colspan="1">SMF 42</td></tr></tbody></table></table-wrap></tp:treatment-sec><ref-list><ref id="B31"><mixed-citation xmlns:xlink="http://www.w3.org/1999/xlink" xlink:type="simple"><person-group><name name-style="western"><surname>Reinicke</surname><given-names>GB</given-names></name></person-group> (<year>1997</year>) <article-title>Xeniidae (Coelenterata: Octocorallia) of the Red Sea with descriptions of six new species of <italic>Xenia</italic>.</article-title><source>Fauna of Saudi Arabia</source><volume>16</volume>: <fpage>5</fpage>-<lpage>62</lpage>.</mixed-citation></ref><ref id="B33"><mixed-citation xmlns:xlink="http://www.w3.org/1999/xlink" xlink:type="simple"><person-group><name name-style="western"><surname>Schenk</surname><given-names>A</given-names></name></person-group> (<year>1896</year>) <article-title>Clavulariiden, Xeniiden und Alcyoniiden von Ternate.</article-title><source>Abhandlungen der Senkenbergischen naturforschenden Gesellschaft</source><volume>23</volume>(<issue>1</issue>): <fpage>40</fpage>-<lpage>80</lpage>.</mixed-citation></ref><ref id="B15"><mixed-citation xmlns:xlink="http://www.w3.org/1999/xlink" xlink:type="simple"><person-group><name name-style="western"><surname>Gohar</surname><given-names>HAF</given-names></name></person-group> (<year>1940</year>) <article-title>Studies on the Xeniidae of the Red Sea. Their ecology, physiology, taxonomy and phylogeny.</article-title><source>Publications of the Marine Biological station</source>, <publisher-loc>Ghardaqa, (Red Sea)</publisher-loc><volume>2</volume>: <fpage>27</fpage>-<lpage>118</lpage>.</mixed-citation></ref><ref id="B30"><mixed-citation xmlns:xlink="http://www.w3.org/1999/xlink" xlink:type="simple"><person-group><name name-style="western"><surname>Reinicke</surname><given-names>GB</given-names></name></person-group> (<year>1995</year>) <article-title>Xeniidae des Roten Meeres (Octocorallia, Alcyonacea). Beiträge zur Systematik und Ökologie.</article-title><source>Essener Ökologische Schriften</source><volume>6</volume>: <fpage>1</fpage>-<lpage>168</lpage>.</mixed-citation></ref><ref id="B6"><mixed-citation xmlns:xlink="http://www.w3.org/1999/xlink" xlink:type="simple"><person-group><name name-style="western"><surname>Benayahu</surname><given-names>Y</given-names></name></person-group> (<year>1990</year>) <article-title>Xeniidae (Cnidaria: Octocorallia) from the Red Sea with description of a new species.</article-title><source>Zoologische Mededelingen</source>, <publisher-loc>Leiden</publisher-loc><volume>64</volume>: <fpage>113</fpage>-<lpage>120</lpage>.</mixed-citation></ref></ref-list></tp:taxon-treatment>
