# Supplementary material for: A revision of the octocoral genus Ovabunda Alderslade, 2001 (Anthozoa, Octocorallia, Xeniidae)
Source: Zookeys. 2014 Jan 23;(373):1–41. doi: 10.3897/zookeys.373.6511 (PMC3909805; doi:10.3897/zookeys.373.6511)
Supplement: XML Treatment for Ovabunda faraunensis [file zookeys.373.6511-treatment7.xml]

<!DOCTYPE tp:taxon-treatment
  PUBLIC "-//TaxonX//DTD Taxonomic Treatment Publishing DTD v0 20100105//EN" "tax-treatment-NSO.dtd">
<tp:taxon-treatment xmlns:tp="http://www.plazi.org/taxpub"><tp:treatment-meta><mixed-citation publication-type="journal"><person-group><name><surname>Halász</surname><given-names>Anna</given-names></name><name><surname>McFadden</surname><given-names>Catherine S.</given-names></name><name><surname>Aharonovich</surname><given-names>Dafna</given-names></name><name><surname>Toonen</surname><given-names>Robert</given-names></name><name><surname>Benayahu</surname><given-names>Yehuda</given-names></name></person-group><article-title>A revision of the octocoral genus <italic>Ovabunda</italic> Alderslade, 2001 (Anthozoa, Octocorallia, Xeniidae)</article-title><source>Zookeys</source><day>23</day><month>1</month><year>2014</year><volume>2014</volume><issue>373</issue><fpage>1</fpage><lpage>41</lpage><pub-id pub-id-type="doi">10.3897/zookeys.373.6511</pub-id></mixed-citation></tp:treatment-meta><tp:nomenclature><tp:taxon-name>
                            <tp:taxon-name-part taxon-name-part-type="genus">Ovabunda</tp:taxon-name-part>
                            <tp:taxon-name-part taxon-name-part-type="species">faraunensis</tp:taxon-name-part>
                            <object-id xmlns:xlink="http://www.w3.org/1999/xlink" xlink:type="simple">http://species-id.net/wiki/Ovabunda_faraunensis</object-id>
                        </tp:taxon-name><tp:taxon-authority>(Verseveldt &amp; Cohen, 1971)</tp:taxon-authority><xref ref-type="fig" rid="F11">Fig. 11</xref><tp:nomenclature-citation-list><tp:nomenclature-citation><tp:taxon-name>Xenia faraunensis</tp:taxon-name><comment> Verseveldt &amp; Cohen, 1971: 62, table 1; <xref ref-type="bibr" rid="B6">Benayahu 1990</xref> table 1 listed only; <xref ref-type="bibr" rid="B31">Reinicke 1997</xref>: 35, figs 3b, 9a-b, plates 2-4, 7, 22.</comment></tp:nomenclature-citation><tp:nomenclature-citation><tp:taxon-name>Ovabunda faraunensis</tp:taxon-name><comment>; <xref ref-type="bibr" rid="B3">Alderslade 2001</xref>: 51; <xref ref-type="bibr" rid="B1">Aharonovich and Benayahu 2011</xref>.</comment></tp:nomenclature-citation></tp:nomenclature-citation-list></tp:nomenclature><tp:treatment-sec sec-type="Material"><title>Material.</title><p><bold>Holotype:</bold> HUJ I. Co. 140, northern Red Sea, Gulf of Aqaba, opposite Gezirat Fara’un (Coral Island) (<named-content xmlns:xlink="http://www.w3.org/1999/xlink" content-type="dwc:verbatimCoordinates" xlink:type="simple">29°27'46.95"N, 34°51'27.38"E</named-content>), 18 m, 15 October 1969, coll. Y. Cohen.</p></tp:treatment-sec><tp:treatment-sec sec-type="Description"><title>Description.</title><p>The holotype is 16 mm high; its stalk is 6-10 mm long, 4 mm wide at the base and 7 mm wide at its uppermost part. Polyp’s body is up to 2-4 mm long and the tentacles 3-5 mm long, featuring two rows of pinnules on each side with 17-24 pinnules in the outermost row. The sclerites are <italic><tp:taxon-name>Ovabunda</tp:taxon-name></italic>-type spheroids (<xref ref-type="fig" rid="F11">Fig. 11a</xref>), measuring 0.013–0.028 × 0.019–0.033 mm in diameter (n = 46 sclerites). Occasionally, two sclerites are fused, reaching up to 0.044 mm in maximal diameter (<xref ref-type="fig" rid="F11">Fig. 11b</xref>). <xref ref-type="bibr" rid="B44">Verseveldt and Cohen (1971)</xref> recorded non-pulsating polyps for this species. Colour of the ethanol-preserved holotype is beige.</p><fig id="F11" position="float" orientation="portrait"><label>Figure 11.</label><caption><p>Scanning electron micrographs of polyp sclerites of <italic><tp:taxon-name>Ovabunda faraunensis</tp:taxon-name></italic> (Verseveldt &amp; Cohen, 1971) holotype (HUJ I. Co. 140). <bold>a</bold> Regular sclerites <bold>b</bold> Fused sclerite. Scale bar 10 µm.</p></caption><graphic xmlns:xlink="http://www.w3.org/1999/xlink" xlink:href="ZooKeys-373-001-g011.jpg" position="float" orientation="portrait" xlink:type="simple"/></fig></tp:treatment-sec><tp:treatment-sec sec-type="Remarks"><title>Remarks.</title><p>At the time of examination the holotype was dry, and therefore precise dimensions of the pinnules could not be obtained. The original description (<xref ref-type="bibr" rid="B44">Verseveldt and Cohen 1971</xref>: 62) indicated that: “The colony is 25 mm high. The stem is 15 mm high and 5–6 mm wide at the base, then narrows to 3–4 mm and widens again to 7 mm or more at the beginning of the polyparium. The anthocodiae are up to 10 mm long... the tentacles are 5–6.5 mm long”. It is evident that the dimensions of the dried holotype are smaller than those of the original. The other features of the holotype recorded correspond to the original description, including two rows of pinnules, 17–24 pinnules in the outermost row, and sclerite diameter up to 0.044 mm (<italic>vs.</italic> 17–23 and 0.042 mm, in the original description). <xref ref-type="bibr" rid="B31">Reinicke (1997)</xref> presented a SEM micrograph of a single sclerite of <italic><tp:taxon-name>Ovabunda faraunensis</tp:taxon-name></italic> which later led <xref ref-type="bibr" rid="B3">Alderslade (2001)</xref> to assign it to the genus <italic><tp:taxon-name>Ovabunda</tp:taxon-name></italic>.</p><!--PageBreak--></tp:treatment-sec><tp:treatment-sec sec-type="Conclusions"><title>Conclusions.</title><p>The current examination of the holotype (<xref ref-type="fig" rid="F11">Fig. 11</xref>) along with the examination of the holotype by <xref ref-type="bibr" rid="B1">Aharonovich and Benayahu (2011)</xref>, further confirmed the previous assignment.</p></tp:treatment-sec><tp:treatment-sec sec-type="Similar species"><title>Similar species.</title><p><italic><tp:taxon-name>Ovabunda faraunensis</tp:taxon-name></italic> is most similar to <italic><tp:taxon-name>Ovabunda arabica</tp:taxon-name></italic>. Although they both have two rows of pinnules and both have non-pulsating polyps in living colonies, the number of pinnules in the outermost row ranges from 17–24 in <italic><tp:taxon-name>Ovabunda faraunensis</tp:taxon-name></italic> compared to 24–29 in <italic><tp:taxon-name>Ovabunda arabica</tp:taxon-name></italic>.</p></tp:treatment-sec><tp:treatment-sec sec-type="Distribution"><title>Distribution.</title><p>Red Sea: Gulf of Aqaba, Sudan (see <xref ref-type="bibr" rid="B31">Reinicke 1997</xref>).</p></tp:treatment-sec><ref-list><ref id="B6"><mixed-citation xmlns:xlink="http://www.w3.org/1999/xlink" xlink:type="simple"><person-group><name name-style="western"><surname>Benayahu</surname><given-names>Y</given-names></name></person-group> (<year>1990</year>) <article-title>Xeniidae (Cnidaria: Octocorallia) from the Red Sea with description of a new species.</article-title><source>Zoologische Mededelingen</source>, <publisher-loc>Leiden</publisher-loc><volume>64</volume>: <fpage>113</fpage>-<lpage>120</lpage>.</mixed-citation></ref><ref id="B31"><mixed-citation xmlns:xlink="http://www.w3.org/1999/xlink" xlink:type="simple"><person-group><name name-style="western"><surname>Reinicke</surname><given-names>GB</given-names></name></person-group> (<year>1997</year>) <article-title>Xeniidae (Coelenterata: Octocorallia) of the Red Sea with descriptions of six new species of <italic>Xenia</italic>.</article-title><source>Fauna of Saudi Arabia</source><volume>16</volume>: <fpage>5</fpage>-<lpage>62</lpage>.</mixed-citation></ref><ref id="B3"><mixed-citation xmlns:xlink="http://www.w3.org/1999/xlink" xlink:type="simple"><person-group><name name-style="western"><surname>Alderslade</surname><given-names>P</given-names></name></person-group> (<year>2001</year>) <article-title>Six new genera and six new species of soft corals, and some proposed familial and subfamilial changes within the Alcyonacea (Coelenterata: Octocorallia).</article-title><source>Bulletin of the biological Society of Washington</source><volume>10</volume>: <fpage>15</fpage>-<lpage>65</lpage>.</mixed-citation></ref><ref id="B1"><mixed-citation xmlns:xlink="http://www.w3.org/1999/xlink" xlink:type="simple"><person-group><name name-style="western"><surname>Aharonovich</surname><given-names>D</given-names></name><name name-style="western"><surname>Benayahu</surname><given-names>Y</given-names></name></person-group> (<year>2011</year>) <article-title>Microstructure of octocoral sclerites for diagnosis of taxonomic features.</article-title><source>Marine Biodiversity</source><volume>42</volume>(<issue>2</issue>): <fpage>173</fpage>-<lpage>177</lpage>. doi: <ext-link ext-link-type="uri" xlink:href="http://dx.doi.org/10.1007/s12526-011-0102-3" xlink:type="simple">10.1007/s12526-011-0102-3</ext-link></mixed-citation></ref><ref id="B44"><mixed-citation xmlns:xlink="http://www.w3.org/1999/xlink" xlink:type="simple"><person-group><name name-style="western"><surname>Verseveldt</surname><given-names>J</given-names></name><name name-style="western"><surname>Cohen</surname><given-names>J</given-names></name></person-group> (<year>1971</year>) <article-title>Some new species of Octocorallia from the Gulf of Elat (Red Sea).</article-title><source>Israel Journal of Zoology</source><volume>20</volume>: <fpage>53</fpage>-<lpage>67</lpage>.</mixed-citation></ref></ref-list></tp:taxon-treatment>
