# Supplementary material for: A revision of the octocoral genus Ovabunda Alderslade, 2001 (Anthozoa, Octocorallia, Xeniidae)
Source: Zookeys. 2014 Jan 23;(373):1–41. doi: 10.3897/zookeys.373.6511 (PMC3909805; doi:10.3897/zookeys.373.6511)
Supplement: XML Treatment for Ovabunda gohari [file zookeys.373.6511-treatment8.xml]

<!DOCTYPE tp:taxon-treatment
  PUBLIC "-//TaxonX//DTD Taxonomic Treatment Publishing DTD v0 20100105//EN" "tax-treatment-NSO.dtd">
<tp:taxon-treatment xmlns:tp="http://www.plazi.org/taxpub"><tp:treatment-meta><mixed-citation publication-type="journal"><person-group><name><surname>Halász</surname><given-names>Anna</given-names></name><name><surname>McFadden</surname><given-names>Catherine S.</given-names></name><name><surname>Aharonovich</surname><given-names>Dafna</given-names></name><name><surname>Toonen</surname><given-names>Robert</given-names></name><name><surname>Benayahu</surname><given-names>Yehuda</given-names></name></person-group><article-title>A revision of the octocoral genus <italic>Ovabunda</italic> Alderslade, 2001 (Anthozoa, Octocorallia, Xeniidae)</article-title><source>Zookeys</source><day>23</day><month>1</month><year>2014</year><volume>2014</volume><issue>373</issue><fpage>1</fpage><lpage>41</lpage><pub-id pub-id-type="doi">10.3897/zookeys.373.6511</pub-id></mixed-citation></tp:treatment-meta><tp:nomenclature><tp:taxon-name>
                            <tp:taxon-name-part taxon-name-part-type="genus">Ovabunda</tp:taxon-name-part>
                            <tp:taxon-name-part taxon-name-part-type="species">gohari</tp:taxon-name-part>
                            <object-id xmlns:xlink="http://www.w3.org/1999/xlink" xlink:type="simple">http://species-id.net/wiki/Ovabunda_gohari</object-id>
                        </tp:taxon-name><tp:taxon-authority>(Reinicke, 1997)</tp:taxon-authority><tp:taxon-status xmlns:xlink="http://www.w3.org/1999/xlink" xlink:type="simple">comb. n.</tp:taxon-status><xref ref-type="fig" rid="F12">Fig. 12</xref><tp:nomenclature-citation-list><tp:nomenclature-citation><tp:taxon-name>Xenia gohari</tp:taxon-name><comment> Reinicke, 1997: 30–31, plate 18.</comment></tp:nomenclature-citation></tp:nomenclature-citation-list></tp:nomenclature><tp:treatment-sec sec-type="Material"><title>Material.</title><p><bold>Holotype:</bold> RMNH Coel. 23435 and a <bold>paratype:</bold> RMNH Coel. 23436 northern Red Sea, Gulf of Aqaba, 10 km south to Aqaba, Nature Reserve (Agaba) <!--PageBreak-->(<named-content xmlns:xlink="http://www.w3.org/1999/xlink" content-type="dwc:verbatimCoordinates" xlink:type="simple">29°26'29.03"N, 34°58'0.50"E</named-content>), 10 m, November 1991 and 3 December 1991, respectively; coll. G. B. Reinicke.</p></tp:treatment-sec><tp:treatment-sec sec-type="Description"><title>Description.</title><p>The holotype is 25 mm high; the stalk is 15 mm long, 10 mm wide at its base and 20 mm wide at its uppermost part and is divided into two. Polyp’s body reaches 5 mm and the 11 mm long tentacles mostly feature a single row bearing 19–22, 3 mm long and 0.2 mm wide pinnules. The gap between the pinnules is up to twice their width; occasionally a second row exists and then the outermost row bears 19–22 pinnules. The gap between adjacent pinnules in the outmost row is almost twice their width, as in the case of a single row. The sclerites are <italic><tp:taxon-name>Ovabunda</tp:taxon-name></italic>-type spheroids, measuring 0.028–0.045 mm in diameter (<xref ref-type="fig" rid="F12">Fig. 12</xref>).</p><!--PageBreak--><p>The paratype is 18 mm long. Its stalk is divided into two branches, 8 mm and 4 mm long; each branch is 3 mm wide at its base, and 5 and 4 mm wide at the uppermost part, respectively. Polyp’s body is up to 3 mm long, and tentacles 5–8 mm long, each have one row of 18–21 pinnules on each side; some small polyps have only 11–13 pinnules. The pinnules are up to 3 mm long and 0.24 mm wide at the base and the gap between the pinnules is up to twice their width. The sclerites (<xref ref-type="fig" rid="F12">Fig. 12a</xref>) measure 0.015–0.035 × 0.028–0.055 mm in diameter (n = 30 sclerites). Occasionally, two sclerites are fused, measuring up to 0.060 mm in maximal diameter; the fusion of sclerites can be partial or almost complete (<xref ref-type="fig" rid="F12">Fig. 12b</xref>). The sclerites are more abundant at the base of the pinnules along the tentacle midline compared to their distal part, and similarly at the aboral side of the tentacles compared to their oral side. The original description indicated non-pulsating polyps in live colonies. The ethanol-preserved colony is light yellowish, beige.</p><fig id="F12" position="float" orientation="portrait"><label>Figure 12.</label><caption><p>Scanning electron micrographs of polyp sclerites of <italic><tp:taxon-name>Ovabunda gohari</tp:taxon-name></italic> (Reinicke, 1997) paratype (RMNH Coel. 23436). <bold>a</bold> Regular sclerites <bold>b</bold> Fused sclerite. Scale bar 10 µm.</p></caption><graphic xmlns:xlink="http://www.w3.org/1999/xlink" xlink:href="ZooKeys-373-001-g012.jpg" position="float" orientation="portrait" xlink:type="simple"/></fig></tp:treatment-sec><tp:treatment-sec sec-type="Remarks"><title>Remarks.</title><p>The current study confirmed the number of rows of pinnules and number of pinnules of the original description. Sclerite dimensions of the latter are larger than our findings, probably due to measurements that included fused sclerites.</p></tp:treatment-sec><tp:treatment-sec sec-type="Conclusions"><title>Conclusions.</title><p>The sclerites are <italic><tp:taxon-name>Ovabunda</tp:taxon-name></italic>-type spheroids and justify assignment to that genus.</p></tp:treatment-sec><tp:treatment-sec sec-type="Similar species"><title>Similar species.</title><p><italic><tp:taxon-name>Ovabunda gohari</tp:taxon-name></italic> is most similar to <italic><tp:taxon-name>Ovabunda faraunensis</tp:taxon-name></italic>. Although they both have overlapping number of pinnules in the outermost row, 18–22 and 17–24, respectively, <italic><tp:taxon-name>Ovabunda gohari</tp:taxon-name></italic> has mostly one row of pinnules and <italic><tp:taxon-name>Ovabunda faraunensis</tp:taxon-name></italic> presents two rows of pinnules. They both have non-pulsating polyps in live colonies.</p></tp:treatment-sec><tp:treatment-sec sec-type="Distribution"><title>Distribution.</title><p>Red Sea: Gulf of Aqaba, Sudan (see <xref ref-type="bibr" rid="B31">Reinicke 1997</xref>).</p></tp:treatment-sec><ref-list><ref id="B31"><mixed-citation xmlns:xlink="http://www.w3.org/1999/xlink" xlink:type="simple"><person-group><name name-style="western"><surname>Reinicke</surname><given-names>GB</given-names></name></person-group> (<year>1997</year>) <article-title>Xeniidae (Coelenterata: Octocorallia) of the Red Sea with descriptions of six new species of <italic>Xenia</italic>.</article-title><source>Fauna of Saudi Arabia</source><volume>16</volume>: <fpage>5</fpage>-<lpage>62</lpage>.</mixed-citation></ref></ref-list></tp:taxon-treatment>
