# Supplementary material for: A revision of the octocoral genus Ovabunda Alderslade, 2001 (Anthozoa, Octocorallia, Xeniidae)
Source: Zookeys. 2014 Jan 23;(373):1–41. doi: 10.3897/zookeys.373.6511 (PMC3909805; doi:10.3897/zookeys.373.6511)
Supplement: XML Treatment for Ovabunda hamsina [file zookeys.373.6511-treatment9.xml]

<!DOCTYPE tp:taxon-treatment
  PUBLIC "-//TaxonX//DTD Taxonomic Treatment Publishing DTD v0 20100105//EN" "tax-treatment-NSO.dtd">
<tp:taxon-treatment xmlns:tp="http://www.plazi.org/taxpub"><tp:treatment-meta><mixed-citation publication-type="journal"><person-group><name><surname>Halász</surname><given-names>Anna</given-names></name><name><surname>McFadden</surname><given-names>Catherine S.</given-names></name><name><surname>Aharonovich</surname><given-names>Dafna</given-names></name><name><surname>Toonen</surname><given-names>Robert</given-names></name><name><surname>Benayahu</surname><given-names>Yehuda</given-names></name></person-group><article-title>A revision of the octocoral genus <italic>Ovabunda</italic> Alderslade, 2001 (Anthozoa, Octocorallia, Xeniidae)</article-title><source>Zookeys</source><day>23</day><month>1</month><year>2014</year><volume>2014</volume><issue>373</issue><fpage>1</fpage><lpage>41</lpage><pub-id pub-id-type="doi">10.3897/zookeys.373.6511</pub-id></mixed-citation></tp:treatment-meta><tp:nomenclature><tp:taxon-name>
                            <tp:taxon-name-part taxon-name-part-type="genus">Ovabunda</tp:taxon-name-part>
                            <tp:taxon-name-part taxon-name-part-type="species">hamsina</tp:taxon-name-part>
                            <object-id xmlns:xlink="http://www.w3.org/1999/xlink" xlink:type="simple">http://species-id.net/wiki/Ovabunda_hamsina</object-id>
                        </tp:taxon-name><tp:taxon-authority>(Reinicke, 1997)</tp:taxon-authority><xref ref-type="fig" rid="F13">Fig. 13</xref><tp:nomenclature-citation-list><tp:nomenclature-citation><tp:taxon-name>Xenia hamsina</tp:taxon-name><comment> Reinicke, 1997: 49-50; figs 20a–b, plate 30.</comment></tp:nomenclature-citation><tp:nomenclature-citation><tp:taxon-name>Ovabunda hamsina</tp:taxon-name><comment>; <xref ref-type="bibr" rid="B18">Janes 2008</xref>: 610–611.</comment></tp:nomenclature-citation></tp:nomenclature-citation-list></tp:nomenclature><tp:treatment-sec sec-type="Material"><title>Material.</title><p><bold>Holotype:</bold> RMNH Coel. 23904, Sudanese Red Sea, Sanganeb Atoll, off Port Sudan, reef flat (<named-content xmlns:xlink="http://www.w3.org/1999/xlink" content-type="dwc:verbatimCoordinates" xlink:type="simple">19°21'33.81"N, 37°19'37.66"E</named-content>), 6 April 1991, coll. G. B. Reinicke; <bold>paratypes:</bold> RMNH Coel. 23902, same data as above, April 1991; RMNH Coel. 25906, same locality SW corner, 15 m; RMNH Coel. 23553, Sudanese Red Sea, Sanganeb Atoll, lagoon slope near TQ II, 12 m, October 1992, coll. G. B. Reinicke; <bold>additional material:</bold> RMNH Coel. 23552, same locality, W-slope, TQ IV, 12 m, April 1991, coll. G. B. Reinicke; RMNH Coel. 25903, same locality, SE corner, reef flat; RMNH Coel. 25905 SW corner, 15 m; RMNH Coel. 23907, near southern jetty, 10 m; all April 1991, all coll. G. B. Reinicke; RMNH Coel. 23908, Indian Ocean, Madagascar, 1960, coll. M. Cherbounier, MNHN Oct.A.1993.16; <bold>holotype of <italic><tp:taxon-name>Xenia grasshoffi</tp:taxon-name></italic></bold> SMF 2616, northern Red Sea, Gulf of Aqaba, Elat, 1 January 1968, coll. Grasshoff M.</p><!--PageBreak--></tp:treatment-sec><tp:treatment-sec sec-type="Description"><title>Description.</title><p>The holotype is 25 mm high and its stalk is 18 mm long, 15 mm wide at its base and 12 mm wide at its uppermost part. Polyp’s body reaches up to 2 mm long; tentacles 5 mm long featuring three rows of 1 mm long and 0.16 mm wide pinnules, 19-21 in the outermost row. An incomplete fourth row is occasionally present. The pinnules are separated by a two-pinnule width space. The sclerites are <italic><tp:taxon-name>Ovabunda</tp:taxon-name></italic>-type (<xref ref-type="fig" rid="F13">Fig. 13a</xref>), 0.015–0.025 × 0.016–0.035 mm in diameter (n = 25). Occasionally, two sclerites are partially fused, reaching 0.034 mm in maximal diameter (<xref ref-type="fig" rid="F13">Fig. 13b</xref>). The tentacles of the paratypes (RMNH Coel. 25902, 23533, 25906) bear three rows of pinnules on each side, with 19–22, 19–21 and 17–22 pinnules in the outermost row, respectively, and all feature <italic><tp:taxon-name>Ovabunda</tp:taxon-name></italic>-type sclerites. The original description indicated non-pulsating polyps in live colonies. The ethanol-preserved colony is light beige.</p><fig id="F13" position="float" orientation="portrait"><label>Figure 13.</label><caption><p>Scanning electron micrographs of polyp sclerites of <italic><tp:taxon-name>Ovabunda hamsina</tp:taxon-name></italic> (Reinicke, 1997) holotype (RMNH Coel. 23904). <bold>a</bold> Regular sclerites <bold>b</bold> Fused sclerites. Scale bar 10 µm.</p></caption><graphic xmlns:xlink="http://www.w3.org/1999/xlink" xlink:href="ZooKeys-373-001-g013.jpg" position="float" orientation="portrait" xlink:type="simple"/></fig></tp:treatment-sec><tp:treatment-sec sec-type="Remarks"><title>Remarks.</title><p>The colonies RMNH Coel. 25905, 23907, 23908 feature three rows of pinnules with 17–22 pinnules in the outermost row. The tentacles of RMNH Coel. 23552 have four rows of pinnules and 18–21 pinnules in the outermost row; RMNH Coel. 25903 has three rows of pinnules with an indication of a fourth row, and 19–22 pinnules in the outermost row. All colonies feature <italic><tp:taxon-name>Ovabunda</tp:taxon-name></italic>-type sclerites.</p><p><xref ref-type="bibr" rid="B18">Janes (2008)</xref> described <italic><tp:taxon-name>Ovabunda hamsina</tp:taxon-name></italic> from the Seychelles and the current findings confirm the assignment of <italic><tp:taxon-name>Ovabunda hamsina</tp:taxon-name></italic> to the genus <italic><tp:taxon-name>Ovabunda</tp:taxon-name></italic> based on sclerite microstructure.</p><!--PageBreak--><p><xref ref-type="bibr" rid="B31">Reinicke (1997)</xref> noted under the description of <italic><tp:taxon-name>Xenia hamsina</tp:taxon-name></italic> sp. n. (p. 49): “<italic><tp:taxon-name>Xenia</tp:taxon-name></italic> aff <italic>grasshoffi</italic> Reinicke, 1995: 59, Fig. 33”. The type of <italic><tp:taxon-name>Xenia grasshoffi</tp:taxon-name></italic> was examined by us (see <xref ref-type="table" rid="T1">Table 1</xref>), and found to have the type of sclerites found in <italic><tp:taxon-name>Xenia</tp:taxon-name></italic> and clearly different from <italic><tp:taxon-name>Ovabunda hamsina</tp:taxon-name></italic>.</p><p><bold>Similar species.</bold> <italic><tp:taxon-name>Ovabunda hamsina</tp:taxon-name></italic> is most similar to <italic><tp:taxon-name>Ovabunda ainex</tp:taxon-name></italic>. Although they both have overlapping number of pinnules in the outermost row, 17–22 and 15–20, respectively, <italic><tp:taxon-name>Ovabunda ainex</tp:taxon-name></italic> has three rows of pinnules and <italic><tp:taxon-name>Ovabunda hamsina</tp:taxon-name></italic> presents three and sometimes four rows of pinnules. They both have non-pulsating polyps in live colonies.</p><p><bold>Distribution.</bold> Sudanese Red Sea, Madagascar, Seychelles (see <xref ref-type="bibr" rid="B18">Janes 2008</xref>).</p></tp:treatment-sec><tp:treatment-sec><!--Section generated to contain objects referenced in tp:taxon-treatment.--><table-wrap id="T1" position="float" orientation="portrait"><label>Table 1.</label><caption><p>List of <italic><tp:taxon-name>Xenia</tp:taxon-name></italic> type material examined during the current study along with corresponding museum numbers.</p></caption><table><tbody><tr><th rowspan="1" colspan="1">Species name</th><th rowspan="1" colspan="1">Type</th><th rowspan="1" colspan="1">Museum and museum number</th></tr><tr><td rowspan="1" colspan="1"><italic><tp:taxon-name>Xenia actuosa</tp:taxon-name></italic> Verseveldt &amp; Tursch, 1979</td><td rowspan="1" colspan="1">Holotype</td><td rowspan="1" colspan="1">RMNH Coel. 12866</td></tr><tr><td rowspan="1" colspan="1"><italic><tp:taxon-name>Xenia antarctica</tp:taxon-name></italic> Kükenthal, 1902</td><td rowspan="1" colspan="1">Syntype</td><td rowspan="1" colspan="1">MNHHWU 63</td></tr><tr><td rowspan="1" colspan="1"><italic><tp:taxon-name>Xenia bauiana</tp:taxon-name></italic> May, 1899</td><td rowspan="1" colspan="1">Syntype</td><td rowspan="1" colspan="1">ZMB 3673</td></tr><tr><td rowspan="1" colspan="1"><italic><tp:taxon-name>Xenia blumi</tp:taxon-name></italic> Schenk, 1896</td><td rowspan="1" colspan="1">Holotype</td><td rowspan="1" colspan="1">SMF 44</td></tr><tr><td rowspan="1" colspan="1"><italic><tp:taxon-name>Xenia crassa</tp:taxon-name></italic> Schenk, 1896</td><td rowspan="1" colspan="1">Holotype</td><td rowspan="1" colspan="1">SMF 39</td></tr><tr><td rowspan="1" colspan="1"><italic><tp:taxon-name>Xenia delicata</tp:taxon-name></italic> Roxas, 1933</td><td rowspan="1" colspan="1">Syntype</td><td rowspan="1" colspan="1">ZMB 6908</td></tr><tr><td rowspan="1" colspan="1"><italic><tp:taxon-name>Xenia fusca</tp:taxon-name></italic> Schenk, 1896</td><td rowspan="1" colspan="1">Syntype</td><td rowspan="1" colspan="1">SMF 40</td></tr><tr><td rowspan="1" colspan="1"><italic><tp:taxon-name>Xenia garciae</tp:taxon-name></italic> Bourne, 1894</td><td rowspan="1" colspan="1">Type</td><td rowspan="1" colspan="1">BML 1921.11.18.1</td></tr><tr><td rowspan="1" colspan="1"><italic><tp:taxon-name>Xenia grasshoffi</tp:taxon-name></italic> Verseveldt, 1974</td><td rowspan="1" colspan="1">Holotype</td><td rowspan="1" colspan="1">SMF 2616</td></tr><tr><td rowspan="1" colspan="1"><italic><tp:taxon-name>Xenia kükenthali</tp:taxon-name></italic> Roxas, 1933</td><td rowspan="1" colspan="1">Holotype</td><td rowspan="1" colspan="1">ZMB 6917</td></tr><tr><td rowspan="2" colspan="1"><italic><tp:taxon-name>Xenia lepida</tp:taxon-name></italic> Verseveldt, 1971</td><td rowspan="1" colspan="1">Holotype</td><td rowspan="1" colspan="1">RMNH Coel. 6703</td></tr><tr><td rowspan="1" colspan="1">Paratype</td><td rowspan="1" colspan="1">RMNH Coel. 6704</td></tr><tr><td rowspan="1" colspan="1"><italic><tp:taxon-name>Xenia membranacea</tp:taxon-name></italic> Schenk, 1896</td><td rowspan="1" colspan="1">Holotype</td><td rowspan="1" colspan="1">SMF 41</td></tr><tr><td rowspan="1" colspan="1"><italic><tp:taxon-name>Xenia mucosa</tp:taxon-name></italic> Verseveldt &amp; Tursch, 1979</td><td rowspan="1" colspan="1">Holotype</td><td rowspan="1" colspan="1">RMNH Coel. 12867</td></tr><tr><td rowspan="1" colspan="1"><italic><tp:taxon-name>Xenia multispiculata</tp:taxon-name></italic> Kükenthal, 1909</td><td rowspan="1" colspan="1">Syntype</td><td rowspan="1" colspan="1">ZMB 6920</td></tr><tr><td rowspan="2" colspan="1"><italic><tp:taxon-name>Xenia novaebritanniae</tp:taxon-name></italic> Ashworth, 1900</td><td rowspan="1" colspan="1">Type</td><td rowspan="1" colspan="1">BML 1962.7.20.148</td></tr><tr><td rowspan="1" colspan="1">Syntype</td><td rowspan="1" colspan="1">BML 1962.7.20.149</td></tr><tr><td rowspan="1" colspan="1"><italic><tp:taxon-name>Xenia plicata</tp:taxon-name></italic> Schenk, 1896</td><td rowspan="1" colspan="1">Holotype</td><td rowspan="1" colspan="1">SMF 45</td></tr><tr><td rowspan="1" colspan="1"><italic><tp:taxon-name>Xenia rubens</tp:taxon-name></italic> Schenk, 1896</td><td rowspan="1" colspan="1">Holotype</td><td rowspan="1" colspan="1">SMF 46</td></tr><tr><td rowspan="1" colspan="1"><italic><tp:taxon-name>Xenia sansibariana</tp:taxon-name></italic> May, 1899</td><td rowspan="1" colspan="1">Syntype</td><td rowspan="1" colspan="1">ZMB 3828</td></tr><tr><td rowspan="1" colspan="1"><italic><tp:taxon-name>Xenia ternatana</tp:taxon-name></italic> Schenk, 1896</td><td rowspan="1" colspan="1">Holotype</td><td rowspan="1" colspan="1">SMF 43</td></tr><tr><td rowspan="1" colspan="1"><italic><tp:taxon-name>Xenia viridis</tp:taxon-name></italic> Schenk, 1896</td><td rowspan="1" colspan="1">Holotype</td><td rowspan="1" colspan="1">SMF 42</td></tr></tbody></table></table-wrap></tp:treatment-sec><ref-list><ref id="B18"><mixed-citation xmlns:xlink="http://www.w3.org/1999/xlink" xlink:type="simple"><person-group><name name-style="western"><surname>Janes</surname><given-names>MP</given-names></name></person-group> (<year>2008</year>) <article-title>A study of the Xeniidae (Octocorallia, Alcyonacea) collected on the “Tyro” expedition to the Seychelles with a description of a new genus and species.</article-title><source>Zoologische Mededelingen</source>, <publisher-loc>Leiden</publisher-loc><volume>82</volume>(<issue>49</issue>): <fpage>599</fpage>-<lpage>626</lpage>.</mixed-citation></ref><ref id="B31"><mixed-citation xmlns:xlink="http://www.w3.org/1999/xlink" xlink:type="simple"><person-group><name name-style="western"><surname>Reinicke</surname><given-names>GB</given-names></name></person-group> (<year>1997</year>) <article-title>Xeniidae (Coelenterata: Octocorallia) of the Red Sea with descriptions of six new species of <italic>Xenia</italic>.</article-title><source>Fauna of Saudi Arabia</source><volume>16</volume>: <fpage>5</fpage>-<lpage>62</lpage>.</mixed-citation></ref></ref-list></tp:taxon-treatment>
