# Supplementary material for: A revision of the octocoral genus Ovabunda Alderslade, 2001 (Anthozoa, Octocorallia, Xeniidae)
Source: Zookeys. 2014 Jan 23;(373):1–41. doi: 10.3897/zookeys.373.6511 (PMC3909805; doi:10.3897/zookeys.373.6511)
Supplement: XML Treatment for Ovabunda impulsatilla [file zookeys.373.6511-treatment10.xml]

<!DOCTYPE tp:taxon-treatment
  PUBLIC "-//TaxonX//DTD Taxonomic Treatment Publishing DTD v0 20100105//EN" "tax-treatment-NSO.dtd">
<tp:taxon-treatment xmlns:tp="http://www.plazi.org/taxpub"><tp:treatment-meta><mixed-citation publication-type="journal"><person-group><name><surname>Halász</surname><given-names>Anna</given-names></name><name><surname>McFadden</surname><given-names>Catherine S.</given-names></name><name><surname>Aharonovich</surname><given-names>Dafna</given-names></name><name><surname>Toonen</surname><given-names>Robert</given-names></name><name><surname>Benayahu</surname><given-names>Yehuda</given-names></name></person-group><article-title>A revision of the octocoral genus <italic>Ovabunda</italic> Alderslade, 2001 (Anthozoa, Octocorallia, Xeniidae)</article-title><source>Zookeys</source><day>23</day><month>1</month><year>2014</year><volume>2014</volume><issue>373</issue><fpage>1</fpage><lpage>41</lpage><pub-id pub-id-type="doi">10.3897/zookeys.373.6511</pub-id></mixed-citation></tp:treatment-meta><tp:nomenclature><tp:taxon-name>
                            <tp:taxon-name-part taxon-name-part-type="genus">Ovabunda</tp:taxon-name-part>
                            <tp:taxon-name-part taxon-name-part-type="species">impulsatilla</tp:taxon-name-part>
                            <object-id xmlns:xlink="http://www.w3.org/1999/xlink" xlink:type="simple">http://species-id.net/wiki/Ovabunda_impulsatilla</object-id>
                        </tp:taxon-name><tp:taxon-authority>(Verseveldt &amp; Cohen, 1971)</tp:taxon-authority><xref ref-type="fig" rid="F14">Figs 14</xref><xref ref-type="fig" rid="F15">,15</xref><xref ref-type="fig" rid="F16">,16</xref><tp:nomenclature-citation-list><tp:nomenclature-citation><tp:taxon-name>Xenia impulsatilla</tp:taxon-name><comment> Verseveldt &amp; Cohen, 1971: 59–60, table 1; <xref ref-type="bibr" rid="B43">Verseveldt 1974</xref>: 2 listed only; <xref ref-type="bibr" rid="B6">Benayahu 1990</xref>, listed only; <xref ref-type="bibr" rid="B31">Reinicke 1997</xref>: 32, plate 19.</comment></tp:nomenclature-citation><tp:nomenclature-citation><tp:taxon-name>Xenia miniata</tp:taxon-name><comment> Reinicke, 1997: 39–40 figs 17a-b, plate 24, <bold>syn. n.</bold></comment></tp:nomenclature-citation><tp:nomenclature-citation><tp:taxon-name>Ovabunda aldersladei</tp:taxon-name><comment> Janes, 2008: 613–614, figs 9–10, <bold>syn. n.</bold></comment></tp:nomenclature-citation><tp:nomenclature-citation><tp:taxon-name>Ovabunda impulsatilla</tp:taxon-name><comment>; <xref ref-type="bibr" rid="B18">Janes 2008</xref>: 611–613, fig. 8; <xref ref-type="bibr" rid="B1">Aharonovich and Benayahu 2011</xref>.</comment></tp:nomenclature-citation></tp:nomenclature-citation-list></tp:nomenclature><tp:treatment-sec sec-type="Material"><title>Material.</title><p><bold>Holotype:</bold> HUJ I Co. 84 northern Red Sea, Gulf of Aqaba, near Solar Pond (Sinai), (<named-content xmlns:xlink="http://www.w3.org/1999/xlink" content-type="dwc:verbatimCoordinates" xlink:type="simple">29°25'44.43"N, 34°49'50.31"E</named-content>), 2 m, 15 August 1969, Coll. Y. Cohen. Eight colonies on a sponge, one of them is the holotype. <bold>Additional material: the holotype of <italic><tp:taxon-name>Xenia miniata</tp:taxon-name></italic>:</bold> RMNH Coel. 23514, Sudanese Red Sea, Sanganeb Atoll, 20 km off Port Sudan, W-slope, TQ IV, (<named-content xmlns:xlink="http://www.w3.org/1999/xlink" content-type="dwc:verbatimCoordinates" xlink:type="simple">19°21'33.81"N, 37°19'37.66"E</named-content>), 12 m, March 1991; <bold>paratypes of <italic><tp:taxon-name>Xenia miniata</tp:taxon-name></italic>:</bold> RMNH Coel 25412, RMNH Coel 25413, details as above, RMNH Coel. 25411, same location, SW-corner slope, TQ I, 12 m, March 1991, coll. G. B. Reinicke; RMNH Coel. 6848, northern Red Sea, gulf of Suez, El Tur (<named-content xmlns:xlink="http://www.w3.org/1999/xlink" content-type="dwc:verbatimCoordinates" xlink:type="simple">28°14'10.99"N, 33°36'51.06"E</named-content>), 6 July 1969, coll. L. Fishelson; RMNH Coel. 6847, same details; RMNH Coel. 8938, same details, Abu Durbah (<named-content xmlns:xlink="http://www.w3.org/1999/xlink" content-type="dwc:verbatimCoordinates" xlink:type="simple">28°28'27.56"N, 33°19'30.13"E</named-content>); <bold>the holotype of <italic><tp:taxon-name>Ovabunda aldersladei</tp:taxon-name></italic></bold> RMNH Coel. 38681, Indian Ocean, Seychelles, northern coast of Bird Island (<named-content xmlns:xlink="http://www.w3.org/1999/xlink" content-type="dwc:verbatimCoordinates" xlink:type="simple">03°42'S, 55°12'E</named-content>), &lt;30 m, 21 December 1992, Tyro expedition; type of <bold><italic><tp:taxon-name>Xenia ternatana</tp:taxon-name></italic></bold> SMF 43, Indonesia, Ternate island, 1894, coll. Kükenthal; <bold>type of <italic><tp:taxon-name>Xenia garciae</tp:taxon-name></italic></bold> BML 1921.11.18.1, Indian Ocean, Chagos Archipelago, coll. Diego Garcia; <bold>RMNH Coel. 8938</bold> Red Sea, Gulf of Suez, Abu Zanima; <bold>RMNH Coel. 6847</bold>, Red Sea, Gulf of Suez, El Tur, 6 July 1969, coll. L. Fishelson; <bold>RMNH Coel. 6848</bold>, same location, misidentified as <italic><tp:taxon-name>Xenia miniata</tp:taxon-name></italic></p></tp:treatment-sec><tp:treatment-sec sec-type="Description"><title>Description.</title><p>The now dry holotype is 18 mm high. The stalk is divided into two branches, 10 and 8 mm long, 6 and 4 mm wide at the base, and 8 and 4 mm wide at the uppermost part, respectively. Polyp’s body is up to 2–2.5 mm long, and tentacles up to 1.5–2 mm, featuring two rows of pinnules on each side, with 8–11 pinnules in the outermost row. The sclerites are<!--PageBreak--><italic><tp:taxon-name>Ovabunda</tp:taxon-name></italic>-type (<xref ref-type="fig" rid="F14">Fig. 14a</xref>) and are almost evenly distributed in all parts of the colony, measuring 0.013–0.028 × 0.019–0.039 mm in diameter (n = 36 sclerites). Occasionally, two sclerites are fused, measuring up to 0.045 mm in maximal diameter (<xref ref-type="fig" rid="F14">Fig. 14b</xref>). The original description stated that polyp pulsation in this species occurs in live colonies. The ethanol-preserved colony is light brown.</p><fig id="F14" position="float" orientation="portrait"><label>Figure 14.</label><caption><p>Scanning electron micrographs of polyp sclerites of <italic><tp:taxon-name>Ovabunda impulsatilla</tp:taxon-name></italic> (Verseveldt &amp; Cohen, 1971) holotype (HUJ I Co. 84). <bold>a</bold> Regular sclerites <bold>b</bold> Fused sclerites. Scale bar 10 µm.</p></caption><graphic xmlns:xlink="http://www.w3.org/1999/xlink" xlink:href="ZooKeys-373-001-g014.jpg" position="float" orientation="portrait" xlink:type="simple"/></fig></tp:treatment-sec><tp:treatment-sec sec-type="Remarks"><title>Remarks.</title><p>At the time of examination the type was dry and, therefore, the dimensions of the pinnules are lacking and the current measurements do not reflect the original ones given by <xref ref-type="bibr" rid="B44">Verseveldt and Cohen (1971)</xref>, who stated that “The colonies are 8–15 mm high and 10–15 mm wide. Three to four branches arise from a short stem 1–2 mm high. These branches, 2–3 mm high and 3–4 mm wide... The anthocodiae are 2 mm high and 1.2 mm wide, and tentacles are up to 2 mm long”. We encountered three colonies, one with a branched stalk and two with undivided stalks. It is possible that they originally belonged to a colony that disintegrated. The current findings in general agree with the original description, although the maximal diameter of sclerites noted in the original description is larger than our findings (0.030 <italic>vs.</italic> 0.044 mm, respectively). A colony from the Seychelles was also assigned to <italic><tp:taxon-name>Ovabunda impulsatilla</tp:taxon-name></italic> by <xref ref-type="bibr" rid="B18">Janes (2008)</xref>. The SEM micrographs of the holotype sclerites given by <xref ref-type="bibr" rid="B1">Aharonovich and Benayahu (2011)</xref>, along with the current ones (<xref ref-type="fig" rid="F14">Fig. 14</xref>), confirm that the species should be assigned to the genus <italic><tp:taxon-name>Ovabunda</tp:taxon-name></italic>.</p><!--PageBreak--><p>The holotype of <italic><tp:taxon-name>Xenia miniata</tp:taxon-name></italic> (RMNH Coel. 23514) features two rows of pinnules on each side of the tentacles, with 8–13 pinnules in the outermost row. The sclerites are <italic><tp:taxon-name>Ovabunda</tp:taxon-name></italic>-type, some regular (<xref ref-type="fig" rid="F15">Fig. 15a</xref>), some pear-shaped (<xref ref-type="fig" rid="F15">Fig. 15b</xref>) measuring 0.017–0.034 × 0.022–0.053 mm in diameter (n = 30 sclerites). Occasionally, two sclerites are fused, reaching 0.059 mm in maximal diameter (<xref ref-type="fig" rid="F15">Fig. 15c</xref>). The paratypes of that species (RMNH 25411, 25412, 25413) feature tentacles with two rows, 11–13 pinnules in the outermost row and <italic><tp:taxon-name>Ovabunda</tp:taxon-name></italic>-type of sclerites, measuring 0.018–0.030 × 0.024–0.034 mm in diameter (n = 24 sclerites). Although the original description of <italic><tp:taxon-name>Xenia miniata</tp:taxon-name></italic> indicated three rows of pinnules in the holotype and paratypes, we found only two rows. The original description of the species indicated non-pulsating polyps in live colonies. Colour of the ethanol preserved colony is beige. Consequently, we conclude that <italic><tp:taxon-name>Xenia miniata</tp:taxon-name></italic> should be synonymised with <italic><tp:taxon-name>Ovabunda impulsatilla</tp:taxon-name></italic>.</p><fig id="F15" position="float" orientation="portrait"><label>Figure 15.</label><caption><p>Scanning electron micrographs of polyp sclerites of <italic><tp:taxon-name>Xenia miniata</tp:taxon-name></italic> Reinicke, 1997 holotype (RMNH Coel. 23514). <bold>a</bold> Regular sclerites <bold>b</bold> Pear-shaped sclerite <bold>c</bold> Fused sclerites. Scale bar 10 µm.</p></caption><graphic xmlns:xlink="http://www.w3.org/1999/xlink" xlink:href="ZooKeys-373-001-g015.jpg" position="float" orientation="portrait" xlink:type="simple"/></fig><p>We also examined additional colonies that were identified by <xref ref-type="bibr" rid="B31">Reinicke (1997)</xref> as <!--PageBreak--><italic><tp:taxon-name>Xenia miniata</tp:taxon-name></italic>. Specimen RMNH Coel. 6848 has two rows of pinnules, with 12–14 pinnules in the outermost row; its sclerites are <italic><tp:taxon-name>Ovabunda</tp:taxon-name></italic>-type, reaching up to 0.051 mm in maximal diameter. Based on sclerite size, number of pinnule rows and number of pinnules in the outermost row, this specimen should be reassigned to <italic><tp:taxon-name>Ovabunda biseriata</tp:taxon-name></italic>. Specimen RMNH Coel. 6847 has two rows of pinnules, with 10–11 pinnules in the outermost row; and its sclerites are also of the <italic><tp:taxon-name>Ovabunda</tp:taxon-name></italic>-type, reaching up to 0.045 mm in maximal diameter. RMNH Coel. 8938 has two rows of pinnules, but with only 8–9 in the outermost row; its sclerites are <italic><tp:taxon-name>Ovabunda</tp:taxon-name></italic>-type, reaching up to 0.047 mm in maximal diameter. Based on the number of rows of pinnules on the tentacles, the number of pinnules in the outermost row, and the size and microstructure of sclerites, the latter two colonies also belong to <italic><tp:taxon-name>Ovabunda impulsatilla</tp:taxon-name></italic>.</p><!--PageBreak--><p>Our measurements of the dimensions of the holotype of <italic><tp:taxon-name>Ovabunda aldersladei</tp:taxon-name></italic> (RMNH Coel. 38681) agree with those of the original description. It features 3 mm long polyp’s body, 2 mm long tentacles, with two rows of pinnules on each side, and 8–12 pinnules in the outermost row. The densely set pinnules are up to 0.6 mm long and 0.2–0.3 mm wide and with almost no gap between adjacent pinnules. The sclerites are <italic><tp:taxon-name>Ovabunda</tp:taxon-name></italic>-type spheroids (<xref ref-type="fig" rid="F16">Fig. 16</xref>), measuring 0.012–0.030 × 0.018–0.042 mm in diameter (n = 46 sclerites). <xref ref-type="bibr" rid="B18">Janes (2008)</xref> did not mention polyp pulsation for that species. The ethanol-preserved colony is light beige. The features of the holotype match the original description of <italic><tp:taxon-name>Ovabunda aldersladei</tp:taxon-name></italic>, except for sclerite size, which was found to be larger in our examination (up to 0.042 mm <italic>vs.</italic> up to 0.026 mm). The sclerites are indeed <italic><tp:taxon-name>Ovabunda</tp:taxon-name></italic>-type (<xref ref-type="fig" rid="F16">Fig. 16</xref>), similar to those depicted by <xref ref-type="bibr" rid="B18">Janes (2008</xref>: fig. 10). Based on similarity between <italic><tp:taxon-name>Ovabunda aldersladei</tp:taxon-name></italic> and <italic><tp:taxon-name>Ovabunda impulsatilla</tp:taxon-name></italic> in number of rows (two in both), number of pinnules in the outermost row (8–12 and 8–11, respectively), and the size and microstructure of the sclerites it is concluded that the junior species <italic><tp:taxon-name>Ovabunda aldersladei</tp:taxon-name></italic> should be synonymized with <italic><tp:taxon-name>Ovabunda impulsatilla</tp:taxon-name></italic>, giving priority to the latter.</p><fig id="F16" position="float" orientation="portrait"><label>Figure 16.</label><caption><p>Scanning electron micrographs of polyp sclerites of <italic><tp:taxon-name>Ovabunda aldersladei</tp:taxon-name></italic> Janes, 2008 holotype (RMNH Coel. 38681). Arrow indicates surface crest. Scale bar 10 µm.</p></caption><graphic xmlns:xlink="http://www.w3.org/1999/xlink" xlink:href="ZooKeys-373-001-g016.jpg" position="float" orientation="portrait" xlink:type="simple"/></fig><p><xref ref-type="bibr" rid="B31">Reinicke (1997)</xref> noted under the description of <italic><tp:taxon-name>Xenia miniata</tp:taxon-name></italic> n.sp. (p. 39): “<italic><tp:taxon-name>Xenia ternatana</tp:taxon-name></italic> Schenk, 1896; <xref ref-type="bibr" rid="B11">Cohn 1908</xref>: 238 (ZMB 4991)” as well as: “nec <italic><tp:taxon-name>Xenia ternatana</tp:taxon-name></italic>; <xref ref-type="bibr" rid="B23">Kükenthal 1913</xref>: 8 (partim, NHMW C.16618)”. These two colonies were not examined in the current study. However, the type of <italic><tp:taxon-name>Xenia ternatana</tp:taxon-name></italic> was examined (see <xref ref-type="table" rid="T1">Table 1</xref>) and found to have <italic><tp:taxon-name>Xenia</tp:taxon-name></italic> type sclerites. Moreover, <xref ref-type="bibr" rid="B31">Reinicke 1997</xref> noted: “<italic><tp:taxon-name>Xenia garciae</tp:taxon-name></italic>; <xref ref-type="bibr" rid="B41">Verseveldt 1970</xref>: 210 (RMNH Coel. 6846–6848); <xref ref-type="bibr" rid="B43">Verseveldt 1974</xref>: 2 (RMNH Coel. 8934, 8935, 8938); <xref ref-type="bibr" rid="B30">Reinicke 1995</xref>: 37, Fig. 30”. Several of the above mentioned colonies were found to be <italic><tp:taxon-name>Ovabunda impulsatilla</tp:taxon-name></italic> (see above), whereas the type of <italic><tp:taxon-name>Xenia garciae</tp:taxon-name></italic> presents <italic><tp:taxon-name>Xenia</tp:taxon-name></italic> type sclerites and thus is not a synonym of <italic><tp:taxon-name>Ovabunda impulsatilla</tp:taxon-name></italic>.</p></tp:treatment-sec><tp:treatment-sec sec-type="Similar species"><title>Similar species.</title><p><italic><tp:taxon-name>Ovabunda impulsatilla</tp:taxon-name></italic> is most similar to <italic><tp:taxon-name>Ovabunda biseriata</tp:taxon-name></italic>. Although they both have two rows of pinnules and non-pulsating polyps in living colonies, the numbers of pinnules in the outermost row ranges from 8–11 in <italic><tp:taxon-name>Ovabunda impulsatilla</tp:taxon-name></italic> and 13–16 in <italic><tp:taxon-name>Ovabunda biseriata</tp:taxon-name></italic>.</p><p><bold>Distribution.</bold> Red Sea: Egypt, Sudan; Seychelles.</p></tp:treatment-sec><tp:treatment-sec><!--Section generated to contain objects referenced in tp:taxon-treatment.--><table-wrap id="T1" position="float" orientation="portrait"><label>Table 1.</label><caption><p>List of <italic><tp:taxon-name>Xenia</tp:taxon-name></italic> type material examined during the current study along with corresponding museum numbers.</p></caption><table><tbody><tr><th rowspan="1" colspan="1">Species name</th><th rowspan="1" colspan="1">Type</th><th rowspan="1" colspan="1">Museum and museum number</th></tr><tr><td rowspan="1" colspan="1"><italic><tp:taxon-name>Xenia actuosa</tp:taxon-name></italic> Verseveldt &amp; Tursch, 1979</td><td rowspan="1" colspan="1">Holotype</td><td rowspan="1" colspan="1">RMNH Coel. 12866</td></tr><tr><td rowspan="1" colspan="1"><italic><tp:taxon-name>Xenia antarctica</tp:taxon-name></italic> Kükenthal, 1902</td><td rowspan="1" colspan="1">Syntype</td><td rowspan="1" colspan="1">MNHHWU 63</td></tr><tr><td rowspan="1" colspan="1"><italic><tp:taxon-name>Xenia bauiana</tp:taxon-name></italic> May, 1899</td><td rowspan="1" colspan="1">Syntype</td><td rowspan="1" colspan="1">ZMB 3673</td></tr><tr><td rowspan="1" colspan="1"><italic><tp:taxon-name>Xenia blumi</tp:taxon-name></italic> Schenk, 1896</td><td rowspan="1" colspan="1">Holotype</td><td rowspan="1" colspan="1">SMF 44</td></tr><tr><td rowspan="1" colspan="1"><italic><tp:taxon-name>Xenia crassa</tp:taxon-name></italic> Schenk, 1896</td><td rowspan="1" colspan="1">Holotype</td><td rowspan="1" colspan="1">SMF 39</td></tr><tr><td rowspan="1" colspan="1"><italic><tp:taxon-name>Xenia delicata</tp:taxon-name></italic> Roxas, 1933</td><td rowspan="1" colspan="1">Syntype</td><td rowspan="1" colspan="1">ZMB 6908</td></tr><tr><td rowspan="1" colspan="1"><italic><tp:taxon-name>Xenia fusca</tp:taxon-name></italic> Schenk, 1896</td><td rowspan="1" colspan="1">Syntype</td><td rowspan="1" colspan="1">SMF 40</td></tr><tr><td rowspan="1" colspan="1"><italic><tp:taxon-name>Xenia garciae</tp:taxon-name></italic> Bourne, 1894</td><td rowspan="1" colspan="1">Type</td><td rowspan="1" colspan="1">BML 1921.11.18.1</td></tr><tr><td rowspan="1" colspan="1"><italic><tp:taxon-name>Xenia grasshoffi</tp:taxon-name></italic> Verseveldt, 1974</td><td rowspan="1" colspan="1">Holotype</td><td rowspan="1" colspan="1">SMF 2616</td></tr><tr><td rowspan="1" colspan="1"><italic><tp:taxon-name>Xenia kükenthali</tp:taxon-name></italic> Roxas, 1933</td><td rowspan="1" colspan="1">Holotype</td><td rowspan="1" colspan="1">ZMB 6917</td></tr><tr><td rowspan="2" colspan="1"><italic><tp:taxon-name>Xenia lepida</tp:taxon-name></italic> Verseveldt, 1971</td><td rowspan="1" colspan="1">Holotype</td><td rowspan="1" colspan="1">RMNH Coel. 6703</td></tr><tr><td rowspan="1" colspan="1">Paratype</td><td rowspan="1" colspan="1">RMNH Coel. 6704</td></tr><tr><td rowspan="1" colspan="1"><italic><tp:taxon-name>Xenia membranacea</tp:taxon-name></italic> Schenk, 1896</td><td rowspan="1" colspan="1">Holotype</td><td rowspan="1" colspan="1">SMF 41</td></tr><tr><td rowspan="1" colspan="1"><italic><tp:taxon-name>Xenia mucosa</tp:taxon-name></italic> Verseveldt &amp; Tursch, 1979</td><td rowspan="1" colspan="1">Holotype</td><td rowspan="1" colspan="1">RMNH Coel. 12867</td></tr><tr><td rowspan="1" colspan="1"><italic><tp:taxon-name>Xenia multispiculata</tp:taxon-name></italic> Kükenthal, 1909</td><td rowspan="1" colspan="1">Syntype</td><td rowspan="1" colspan="1">ZMB 6920</td></tr><tr><td rowspan="2" colspan="1"><italic><tp:taxon-name>Xenia novaebritanniae</tp:taxon-name></italic> Ashworth, 1900</td><td rowspan="1" colspan="1">Type</td><td rowspan="1" colspan="1">BML 1962.7.20.148</td></tr><tr><td rowspan="1" colspan="1">Syntype</td><td rowspan="1" colspan="1">BML 1962.7.20.149</td></tr><tr><td rowspan="1" colspan="1"><italic><tp:taxon-name>Xenia plicata</tp:taxon-name></italic> Schenk, 1896</td><td rowspan="1" colspan="1">Holotype</td><td rowspan="1" colspan="1">SMF 45</td></tr><tr><td rowspan="1" colspan="1"><italic><tp:taxon-name>Xenia rubens</tp:taxon-name></italic> Schenk, 1896</td><td rowspan="1" colspan="1">Holotype</td><td rowspan="1" colspan="1">SMF 46</td></tr><tr><td rowspan="1" colspan="1"><italic><tp:taxon-name>Xenia sansibariana</tp:taxon-name></italic> May, 1899</td><td rowspan="1" colspan="1">Syntype</td><td rowspan="1" colspan="1">ZMB 3828</td></tr><tr><td rowspan="1" colspan="1"><italic><tp:taxon-name>Xenia ternatana</tp:taxon-name></italic> Schenk, 1896</td><td rowspan="1" colspan="1">Holotype</td><td rowspan="1" colspan="1">SMF 43</td></tr><tr><td rowspan="1" colspan="1"><italic><tp:taxon-name>Xenia viridis</tp:taxon-name></italic> Schenk, 1896</td><td rowspan="1" colspan="1">Holotype</td><td rowspan="1" colspan="1">SMF 42</td></tr></tbody></table></table-wrap></tp:treatment-sec><ref-list><ref id="B43"><mixed-citation xmlns:xlink="http://www.w3.org/1999/xlink" xlink:type="simple"><person-group><name name-style="western"><surname>Verseveldt</surname><given-names>J</given-names></name></person-group> (<year>1974</year>) <article-title>Alcyonacea (Octocorallia) from Red Sea, with a discussion of a new <italic>Sinularia</italic> species from Ceylon.</article-title><source>Israel Journal of Zoology</source><volume>23</volume>(<issue>1</issue>): <fpage>1</fpage>-<lpage>37</lpage>.</mixed-citation></ref><ref id="B6"><mixed-citation xmlns:xlink="http://www.w3.org/1999/xlink" xlink:type="simple"><person-group><name name-style="western"><surname>Benayahu</surname><given-names>Y</given-names></name></person-group> (<year>1990</year>) <article-title>Xeniidae (Cnidaria: Octocorallia) from the Red Sea with description of a new species.</article-title><source>Zoologische Mededelingen</source>, <publisher-loc>Leiden</publisher-loc><volume>64</volume>: <fpage>113</fpage>-<lpage>120</lpage>.</mixed-citation></ref><ref id="B31"><mixed-citation xmlns:xlink="http://www.w3.org/1999/xlink" xlink:type="simple"><person-group><name name-style="western"><surname>Reinicke</surname><given-names>GB</given-names></name></person-group> (<year>1997</year>) <article-title>Xeniidae (Coelenterata: Octocorallia) of the Red Sea with descriptions of six new species of <italic>Xenia</italic>.</article-title><source>Fauna of Saudi Arabia</source><volume>16</volume>: <fpage>5</fpage>-<lpage>62</lpage>.</mixed-citation></ref><ref id="B18"><mixed-citation xmlns:xlink="http://www.w3.org/1999/xlink" xlink:type="simple"><person-group><name name-style="western"><surname>Janes</surname><given-names>MP</given-names></name></person-group> (<year>2008</year>) <article-title>A study of the Xeniidae (Octocorallia, Alcyonacea) collected on the “Tyro” expedition to the Seychelles with a description of a new genus and species.</article-title><source>Zoologische Mededelingen</source>, <publisher-loc>Leiden</publisher-loc><volume>82</volume>(<issue>49</issue>): <fpage>599</fpage>-<lpage>626</lpage>.</mixed-citation></ref><ref id="B1"><mixed-citation xmlns:xlink="http://www.w3.org/1999/xlink" xlink:type="simple"><person-group><name name-style="western"><surname>Aharonovich</surname><given-names>D</given-names></name><name name-style="western"><surname>Benayahu</surname><given-names>Y</given-names></name></person-group> (<year>2011</year>) <article-title>Microstructure of octocoral sclerites for diagnosis of taxonomic features.</article-title><source>Marine Biodiversity</source><volume>42</volume>(<issue>2</issue>): <fpage>173</fpage>-<lpage>177</lpage>. doi: <ext-link ext-link-type="uri" xlink:href="http://dx.doi.org/10.1007/s12526-011-0102-3" xlink:type="simple">10.1007/s12526-011-0102-3</ext-link></mixed-citation></ref><ref id="B44"><mixed-citation xmlns:xlink="http://www.w3.org/1999/xlink" xlink:type="simple"><person-group><name name-style="western"><surname>Verseveldt</surname><given-names>J</given-names></name><name name-style="western"><surname>Cohen</surname><given-names>J</given-names></name></person-group> (<year>1971</year>) <article-title>Some new species of Octocorallia from the Gulf of Elat (Red Sea).</article-title><source>Israel Journal of Zoology</source><volume>20</volume>: <fpage>53</fpage>-<lpage>67</lpage>.</mixed-citation></ref><ref id="B11"><mixed-citation xmlns:xlink="http://www.w3.org/1999/xlink" xlink:type="simple"><person-group><name name-style="western"><surname>Cohn</surname><given-names>M</given-names></name></person-group> (<year>1908</year>) <article-title>Alcyonacea von Madagaskar und Ostafrika.</article-title><publisher-name>E. Schweizerbartsche Verlagsbuchhandlung</publisher-name>, <fpage>206</fpage>–<lpage>244</lpage>.</mixed-citation></ref><ref id="B23"><mixed-citation xmlns:xlink="http://www.w3.org/1999/xlink" xlink:type="simple"><person-group><name name-style="western"><surname>Kükenthal</surname><given-names>W</given-names></name></person-group> (<year>1913</year>) <article-title>Alcyonaria des Roten Meeres.</article-title> In: <source>Expeditionen S. M. Schiff “pola” in das Rote Meer.</source><source>Zoologische Ergebnisse</source><volume>29</volume>: <fpage>1</fpage>-<lpage>33</lpage>.</mixed-citation></ref><ref id="B41"><mixed-citation xmlns:xlink="http://www.w3.org/1999/xlink" xlink:type="simple"><person-group><name name-style="western"><surname>Verseveldt</surname><given-names>J</given-names></name></person-group> (<year>1970</year>) <article-title>Reports of some Octocorallia (Alcyonacea) from the northern Red Sea.</article-title><source>Israel Journal of Zoology</source><volume>19</volume>(<issue>4</issue>): <fpage>209</fpage>-<lpage>229</lpage>.</mixed-citation></ref><ref id="B30"><mixed-citation xmlns:xlink="http://www.w3.org/1999/xlink" xlink:type="simple"><person-group><name name-style="western"><surname>Reinicke</surname><given-names>GB</given-names></name></person-group> (<year>1995</year>) <article-title>Xeniidae des Roten Meeres (Octocorallia, Alcyonacea). Beiträge zur Systematik und Ökologie.</article-title><source>Essener Ökologische Schriften</source><volume>6</volume>: <fpage>1</fpage>-<lpage>168</lpage>.</mixed-citation></ref></ref-list></tp:taxon-treatment>
