# Supplementary material for: A revision of the octocoral genus Ovabunda Alderslade, 2001 (Anthozoa, Octocorallia, Xeniidae)
Source: Zookeys. 2014 Jan 23;(373):1–41. doi: 10.3897/zookeys.373.6511 (PMC3909805; doi:10.3897/zookeys.373.6511)
Supplement: XML Treatment for Ovabunda verseveldti [file zookeys.373.6511-treatment12.xml]

<!DOCTYPE tp:taxon-treatment
  PUBLIC "-//TaxonX//DTD Taxonomic Treatment Publishing DTD v0 20100105//EN" "tax-treatment-NSO.dtd">
<tp:taxon-treatment xmlns:tp="http://www.plazi.org/taxpub"><tp:treatment-meta><mixed-citation publication-type="journal"><person-group><name><surname>Halász</surname><given-names>Anna</given-names></name><name><surname>McFadden</surname><given-names>Catherine S.</given-names></name><name><surname>Aharonovich</surname><given-names>Dafna</given-names></name><name><surname>Toonen</surname><given-names>Robert</given-names></name><name><surname>Benayahu</surname><given-names>Yehuda</given-names></name></person-group><article-title>A revision of the octocoral genus <italic>Ovabunda</italic> Alderslade, 2001 (Anthozoa, Octocorallia, Xeniidae)</article-title><source>Zookeys</source><day>23</day><month>1</month><year>2014</year><volume>2014</volume><issue>373</issue><fpage>1</fpage><lpage>41</lpage><pub-id pub-id-type="doi">10.3897/zookeys.373.6511</pub-id></mixed-citation></tp:treatment-meta><tp:nomenclature><tp:taxon-name>
                            <tp:taxon-name-part taxon-name-part-type="genus">Ovabunda</tp:taxon-name-part>
                            <tp:taxon-name-part taxon-name-part-type="species">verseveldti</tp:taxon-name-part>
                            <object-id xmlns:xlink="http://www.w3.org/1999/xlink" xlink:type="simple">http://species-id.net/wiki/Ovabunda_verseveldti</object-id>
                        </tp:taxon-name><tp:taxon-authority>(Benayahu, 1990)</tp:taxon-authority><xref ref-type="fig" rid="F20">Fig. 20</xref><tp:nomenclature-citation-list><tp:nomenclature-citation><tp:taxon-name>Xenia verseveldti</tp:taxon-name><comment> Benayahu, 1990: 115–116, fig. 2, table 1; <xref ref-type="bibr" rid="B31">Reinicke 1997</xref>: 29–30, plate 16.</comment></tp:nomenclature-citation><tp:nomenclature-citation><tp:taxon-name>Ovabunda verseveldti</tp:taxon-name><comment>; <xref ref-type="bibr" rid="B3">Alderslade 2001</xref>: 49.</comment></tp:nomenclature-citation></tp:nomenclature-citation-list></tp:nomenclature><tp:treatment-sec sec-type="Material"><title>Material.</title><p>Holotype: ZMTAU Co 26048 and four paratypes: ZMTAU Co 31625 northern Red Sea, Gulf of Aqaba, Dahab (<named-content xmlns:xlink="http://www.w3.org/1999/xlink" content-type="dwc:verbatimCoordinates" xlink:type="simple">28°30'34.21"N, 34°31'18.26"E</named-content>), 1 m, 9 November 1979, coll. Y. Benayahu.</p></tp:treatment-sec><tp:treatment-sec sec-type="Description"><title>Description.</title><p>The holotype is 18 mm high; its stalk is 9 mm long, 5 mm wide at its base and 13 mm wide at its uppermost part. Polyp’s body is 1–4 mm long, and the tentacles 6 mm long, bearing 1.8 mm long and 0.2 mm wide pinnules separated from each other by a small gap, less than one pinnule width. A single row of 14–18 pinnules is aligned on each side of the tentacles. There are numerous sclerites in all parts of the colony, densely packed in the pinnules and scarce in the mid-line of the tentacles’ oral side. The sclerites are <italic><tp:taxon-name>Ovabunda</tp:taxon-name></italic>-type, varying in shape from regular spheroids (<xref ref-type="fig" rid="F20">Fig. 20b</xref>) to egg-shaped (<xref ref-type="fig" rid="F20">Fig. 20a</xref>) and more rectangular forms (<xref ref-type="fig" rid="F20">Fig. 20c</xref>), measuring 0.014–0.033 × 0.022–0.046 mm in diameter (n = 45). Rarely, two sclerites are fused, reaching a diameter of up to 0.051 mm (<xref ref-type="fig" rid="F20">Fig. 20d</xref>).</p><fig id="F20" position="float" orientation="portrait"><label>Figure 20.</label><caption><p>Scanning electron micrographs of polyp sclerites of <italic><tp:taxon-name>Ovabunda verseveldti</tp:taxon-name></italic> (Benayahu, 1990) holotype (ZMTAU Co 26048). <bold>a</bold> Egg-shaped sclerite <bold>b</bold> Regular sclerite <bold>c</bold> Rectangular sclerites <bold>d</bold> Fused sclerites <bold>e</bold> Irregular sclerite. Scale bar 10 µm.</p></caption><graphic xmlns:xlink="http://www.w3.org/1999/xlink" xlink:href="ZooKeys-373-001-g020.jpg" position="float" orientation="portrait" xlink:type="simple"/></fig><p>The four paratypes (ZMTAU Co 31625) are smaller than the holotype, 12–17 mm high; the stalk is 10–15 mm long, 4–6 mm wide at the stalk base and 6–8 mm wide at the upper part. Polyp’s body is up to 5 mm long, and tentacles up to 3 mm long, featuring one row of 12–17 pinnules on each side. The pinnules are 1.2 mm long and 0.2 mm wide at their base, densely set in each row, almost touching each other. The sclerites are <italic><tp:taxon-name>Ovabunda</tp:taxon-name></italic>-type, measuring 0.018–0.030 × 0.022–0.049 mm in diameter (n = 38). Occasionally, two sclerites are fused, reaching a maximum size of 0.049 mm. The original description did not mention polyp pulsation. The ethanol-preserved colonies are light brown.</p></tp:treatment-sec><tp:treatment-sec sec-type="Conclusions"><title>Conclusions.</title><p>The features of the holotype and paratypes agree with the original description of the species. The species was assigned by <xref ref-type="bibr" rid="B3">Alderslade (2001)</xref> to <italic><tp:taxon-name>Ovabunda</tp:taxon-name></italic> (see Introduction) and this is confirmed in the current study.</p></tp:treatment-sec><tp:treatment-sec sec-type="Similar species"><title>Similar species.</title><p><italic><tp:taxon-name>Ovabunda verseveldti</tp:taxon-name></italic> is most similar to <italic><tp:taxon-name>Ovabunda benayahui</tp:taxon-name></italic>. Although they both have one row of pinnules the numbers of pinnules in the outermost row ranges from 12–18 in <italic><tp:taxon-name>Ovabunda verseveldti</tp:taxon-name></italic> compared to 6–7 in <italic><tp:taxon-name>Ovabunda benayahui</tp:taxon-name></italic>.</p></tp:treatment-sec><tp:treatment-sec sec-type="Distribution"><title>Distribution.</title><p>Red Sea: Gulf of Aqaba, southern tip of Sinai Peninsula.</p></tp:treatment-sec><ref-list><ref id="B31"><mixed-citation xmlns:xlink="http://www.w3.org/1999/xlink" xlink:type="simple"><person-group><name name-style="western"><surname>Reinicke</surname><given-names>GB</given-names></name></person-group> (<year>1997</year>) <article-title>Xeniidae (Coelenterata: Octocorallia) of the Red Sea with descriptions of six new species of <italic>Xenia</italic>.</article-title><source>Fauna of Saudi Arabia</source><volume>16</volume>: <fpage>5</fpage>-<lpage>62</lpage>.</mixed-citation></ref><ref id="B3"><mixed-citation xmlns:xlink="http://www.w3.org/1999/xlink" xlink:type="simple"><person-group><name name-style="western"><surname>Alderslade</surname><given-names>P</given-names></name></person-group> (<year>2001</year>) <article-title>Six new genera and six new species of soft corals, and some proposed familial and subfamilial changes within the Alcyonacea (Coelenterata: Octocorallia).</article-title><source>Bulletin of the biological Society of Washington</source><volume>10</volume>: <fpage>15</fpage>-<lpage>65</lpage>.</mixed-citation></ref></ref-list></tp:taxon-treatment>
